# Supplementary material for: CRISPR/Cas9-mediated targeted mutation of the E1 decreases photoperiod sensitivity, alters stem growth habits, and decreases branch number in soybean
Source: Front Plant Sci. 2022 Dec 14;13:1066820. doi: 10.3389/fpls.2022.1066820 (PMC9794841; doi:10.3389/fpls.2022.1066820)
Supplement: Supplementary file 2 [file Table_2.xlsx]

## Sheet: S 4
GeneName	Locus tag	e1-2(1)	e1-2(2)	e1-2(3)	baseMean	WT-1	WT-2	WT-3	FoldChange	Log2FoldChange	pval	padj	Up/Down	Significant	Biotype	NR:Description	NT:Seq-id	NT:Score	NT:Evalue	NT:Description	Uniprot:UniProtKB-AC	Uniprot:Description	COG:gene	Pfam:pfam_Name	Pfam:pfam_Description	KEGG:KO	KEGG:Description
	Glyma.02G128400	32	20	25	13.7957	5	4	2	5.92296	2.56632	0.000217615	0.00837751	up	yes	protein_coding	PREDICTED: putative F-box protein At1g32420 isoform X1 [Glycine max]	gi|955307104|ref|XM_003520103.3|	1578	0	PREDICTED: Glycine max putative F-box protein At1g32420 (LOC100792298), transcript variant X1, mRNA	.	.	.	F-box-like	F-box-like. This is an F-box-like family.	.	.
	Glyma.15G037900	25	30	23	15.4353	5	8	5	3.72912	1.89884	0.0020547	0.0479862	up	yes	protein_coding	PREDICTED: flowering-promoting factor 1-like [Glycine max]	gi|955366650|ref|XM_006597208.2|	449	0	PREDICTED: Glycine max flowering-promoting factor 1-like (LOC100783038), mRNA	.	.	.	DUF2217	Uncharacterized conserved protein (DUF2217). This is a family of conserved proteins of from 500 - 600 residues found from worms to humans. Its function is not known.	.	.
	Glyma.02G109500	92	94	30	35.0835	0	0	0	351.844	8.45879	7.37e-11	1.68e-08	up	yes	protein_coding	hypothetical protein GLYMA_02G109500 [Glycine max]	gi|387849099|ref|NR_048607.1|	183	3e-89	Glycine max microRNA MIR169b (MIR169B), microRNA	.	.	.	7TM_GPCR_Srsx	Serpentine type 7TM GPCR chemoreceptor Srsx. Chemoreception is mediated in Caenorhabditis elegans by members of the seven-transmembrane G-protein-coupled receptor class (7TM GPCRs) of proteins which are of the serpentine type. Srsx is a solo family amongst the superfamilies of chemoreceptors. Chemoperception is one of the central senses of soil nematodes like C. elegans which are otherwise 'blind…	.	.
	Glyma.05G242200	22	13	12	7.32751	0	0	0	73.497	6.19961	1.13e-05	0.000699652	up	yes	protein_coding	hypothetical protein glysoja_023492 [Glycine soja]	gi|387763622|ref|NR_048767.1|	130	6e-60	Glycine max microRNA MIR156i (MIR156I), microRNA	.	.	.	Foamy_virus_ENV	Foamy virus envelope protein. Expression of the envelope (Env) glycoprotein is essential for viral particle egress. This feature is unique to the Spumavirinae, a subclass of the Retroviridae.	.	.
	Glyma.10G030400	51	41	80	35.2039	18	21	15	2.62052	1.38985	0.000615453	0.0190276	up	yes	protein_coding	hypothetical protein GLYMA_10G030400 [Glycine max]	gi|387763099|ref|NR_048645.1|	121	6e-55	Glycine max microRNA MIR167d (MIR167D), microRNA	.	.	.	7TMR-DISM_7TM	7TM diverse intracellular signalling. This entry represents the transmembrane region of the 7TM-DISM (7TM Receptors with Diverse Intracellular Signalling Modules).	.	.
	Glyma.15G070900	21	18	17	41.2362	119	35	25	0.265239	-1.91464	0.000740508	0.0219612	down	yes	protein_coding	hypothetical protein GLYMA_15G070900 [Glycine max]	gi|387762672|ref|NR_048808.1|	190	1e-93	Glycine max microRNA MIR4996 (MIR4996), microRNA	.	.	.	NAD4L	NADH dehydrogenase subunit 4L (NAD4L). This family consists of NADH dehydrogenase subunit 4L (NAD4L) proteins from the mitochondria of several parasitic flatworms.	.	.
	Glyma.01G240500	22	14	9	7.84141	0	2	2	9.86881	3.30288	0.0016328	0.0403893	up	yes	protein_coding	PREDICTED: uncharacterized protein LOC100816371 isoform X1 [Glycine max]	gi|955304353|ref|XM_014777474.1|	1440	0	PREDICTED: Glycine max uncharacterized LOC100816371 (LOC100816371), transcript variant X1, mRNA	.	.	.	DUF1420	Protein of unknown function (DUF1420). This family consists of several hypothetical putative lipoproteins which seem to be found specifically in the bacterium Leptospira interrogans. Members of this family are typically around 670 resides in length and their function is unknown.	.	.
	Glyma.01G242700	47	55	28	20.9251	0	1	0	106.643	6.73665	1.89e-07	1.91e-05	up	yes	protein_coding	hypothetical protein GLYMA_01G242700 [Glycine max]	gi|224923124|gb|AC235360.1|	236	4e-119	Glycine max strain Williams 82 clone GM_WBb0098J24, complete sequence	Q1G3V9	EPIDERMAL PATTERNING FACTOR-like protein 8	.	Fer4_10	4Fe-4S dicluster domain. This family includes proteins containing domains which bind to iron-sulfur clusters. Members include bacterial ferredoxins, various dehydrogenases, and various reductases. The structure of the domain is an alpha-antiparallel beta sandwich.	.	.
	Glyma.02G002600	121	164	166	69.6659	3	0	0	127.733	6.99698	3.87e-15	1.87e-12	up	yes	protein_coding	hypothetical protein GLYMA_02G002600 [Glycine max]	.	.	.	.	.	.	.	AKAP7_NLS	AKAP7 2'5' RNA ligase-like domain. AKAP7_NLS is the N-terminal domain of the cyclic AMP-dependent protein kinase A, PKA, anchor protein AKAP7. This protein anchors PKA for its role in regulating PKA-mediated gene transcription in both somatic cells and oocytes. AKAP7_NLS carries the nuclear localisation signal (NLS) KKRKK, that indicates the cellular destiny of this anchor protein. Binding to the…	.	.
	Glyma.02G010000	134	107	23	43.9758	3	1	0	59.4043	5.89249	4.72e-06	0.000322617	up	yes	protein_coding	hypothetical protein glysoja_022825, partial [Glycine soja]	gi|255632660|gb|BT092422.1|	644	0	Soybean clone JCVI-FLGm-10L18 unknown mRNA	.	.	.	STE3	Pheromone A receptor.	.	.
	Glyma.02G014300	40	11	68	19.5722	3	5	7	6.32439	2.66093	0.000107745	0.00468975	up	yes	protein_coding	PREDICTED: uncharacterized protein LOC100799674 [Glycine max]	gi|955305618|ref|XM_003519704.3|	1029	0	PREDICTED: Glycine max uncharacterized LOC100799674 (LOC100799674), mRNA	.	.	.	DUF761	Cotton fibre expressed protein. This family consists of several plant proteins of unknown function. Three of the sequences (from Gossypium hirsutum) in this family are described as cotton fibre expressed proteins. The remaining sequences, found in Arabidopsis thaliana, are uncharacterized.	.	.
	Glyma.02G016100	137	65	298	99.4545	57	49	53	2.48422	1.31279	0.000767932	0.0226144	up	yes	protein_coding	uncharacterized protein LOC100819416 [Glycine max]	gi|403043758|ref|NM_001254494.2|	1330	0	Glycine max ERF protein (EBP), mRNA	P42736	Ethylene-responsive transcription factor RAP2-3	.	AP2	AP2 domain. This 60 amino acid residue domain can bind to DNA and is found in transcription factor proteins.	K09286	EREBP; EREBP-like factor
	Glyma.02G021500	2255	2588	649	951.575	85	75	134	17.1134	4.09705	7.21e-09	1.07e-06	up	yes	protein_coding	PREDICTED: hypersensitive-induced response protein 1-like [Glycine max]	gi|955305718|ref|XM_003519030.3|	1260	0	PREDICTED: Glycine max hypersensitive-induced response protein 1-like (LOC100790880), mRNA	Q6ZIV7	Hypersensitive-induced response protein 1	SP2156	Band_7	SPFH domain / Band 7 family. This family has been called SPFH, Band 7 or PHB domain. Recent phylogenetic analysis has shown this domain to be a slipin or Stomatin-like integral membrane domain conserved from protozoa to mammals.	.	.
	Glyma.02G035200	864	305	405	353.949	212	247	152	2.19877	1.1367	0.00181061	0.0437493	up	yes	protein_coding	PREDICTED: uncharacterized protein LOC100776669 [Glycine max]	gi|955305889|ref|XM_003519887.3|	1133	0	PREDICTED: Glycine max uncharacterized LOC100776669 (LOC100776669), mRNA	.	.	.	DUF1645	Protein of unknown function (DUF1645). These sequences are derived from a number of hypothetical plant proteins. The region in question is approximately 270 amino acids long. Some members of this family are annotated as yeast pheromone receptor proteins AR781 but no literature was found to support this.	.	.
	Glyma.02G041300	6	8	12	3.87671	0	0	0	39.0892	5.2887	0.000664084	0.0200738	up	yes	protein_coding	hypothetical protein GLYMA_02G041300 [Glycine max]	gi|955305996|ref|XM_006574582.2|	956	0	PREDICTED: Glycine max GPI ethanolamine phosphate transferase 2-like (LOC102663319), transcript variant X1, mRNA	.	.	.	AA_permease_2	Amino acid permease.	.	.
	Glyma.02G042400	115	88	10	37.9133	7	3	5	13.0103	3.70158	1.28e-06	0.000102953	up	yes	protein_coding	PREDICTED: protein STRICTOSIDINE SYNTHASE-LIKE 6-like isoform X1 [Glycine max]	gi|955306033|ref|XM_014764925.1|	1356	0	PREDICTED: Glycine max protein STRICTOSIDINE SYNTHASE-LIKE 6-like (LOC100806445), transcript variant X1, mRNA	Q9SD05	Protein STRICTOSIDINE SYNTHASE-LIKE 6	PA1293	Str_synth	Strictosidine synthase. Strictosidine synthase (E.C. 4.3.3.2) is a key enzyme in alkaloid biosynthesis. It catalyses the condensation of tryptamine with secologanin to form strictosidine.	.	.
	Glyma.02G046000	9	20	3	5.34092	0	0	0	53.2536	5.73481	0.000278328	0.0101072	up	yes	protein_coding	PREDICTED: GDSL esterase/lipase EXL3-like [Glycine max]	gi|955309837|ref|XM_006574606.2|	1331	0	PREDICTED: Glycine max GDSL esterase/lipase EXL3-like (LOC102668883), mRNA	Q94CH6	GDSL esterase/lipase EXL3	all3634	Lipase_GDSL	GDSL-like Lipase/Acylhydrolase.	.	.
	Glyma.02G047000	190	180	117	109.243	64	53	63	2.36686	1.24297	0.00018981	0.00756312	up	yes	protein_coding	Senescence-associated protein DIN1 [Glycine soja]	gi|955305197|ref|XM_006574266.2|	761	0	PREDICTED: Glycine max uncharacterized LOC100305809 (LOC100305809), transcript variant X1, mRNA	Q9FKW8	Thiosulfate sulfurtransferase 18	MA0746	Rhodanese	Rhodanese-like domain. Rhodanese has an internal duplication. This Pfam represents a single copy of this duplicated domain. The domain is found as a single copy in other proteins, including phosphatases and ubiquitin C-terminal hydrolases.	.	.
	Glyma.02G047400	49	70	36	32.5095	9	24	10	3.15654	1.65834	0.0019344	0.0458299	up	yes	protein_coding	PREDICTED: thaumatin-like protein 1b [Glycine max]	gi|955306091|ref|XM_006574611.2|	1198	0	PREDICTED: Glycine max thaumatin-like protein 1b (LOC100778987), mRNA	A0A1P8B554	Thaumatin-like protein 1	.	Thaumatin	Thaumatin family.	.	.
	Glyma.02G054200	1851	2160	2207	3111.26	4052	3597	4354	0.442251	-1.17706	8.27e-11	1.87e-08	down	yes	protein_coding	Salicylate O-methyltransferase [Glycine soja]	gi|351726306|ref|NM_001250193.1|	1107	0	Glycine max salicylic acid methyl transferase-like protein (SABATH2), mRNA	Q9SPV4	Salicylate carboxymethyltransferase	.	Methyltransf_7	SAM dependent carboxyl methyltransferase. This family of plant methyltransferases contains enzymes that act on a variety of substrates including salicylic acid, jasmonic acid and 7-Methylxanthine. Caffeine is synthesized through sequential three-step methylation of xanthine derivatives at positions 7-N, 3-N, and 1-N. The protein 7-methylxanthine methyltransferase (designated as CaMXMT) catalyses …	.	.
	Glyma.02G055900	27	33	30	14.6461	0	4	0	19.1475	4.25908	4.39e-06	0.000302636	up	yes	protein_coding	hypothetical protein glysoja_000203 [Glycine soja]	gi|955306184|ref|XR_413060.2|	747	0	PREDICTED: Glycine max uncharacterized LOC100809113 (LOC100809113), ncRNA	F4JVB8	Protein RADIALIS-like 1	.	Myb_DNA-binding	Myb-like DNA-binding domain. This family contains the DNA binding domains from Myb proteins, as well as the SANT domain family.	.	.
	Glyma.02G058000	190	228	147	124.95	55	51	95	2.47361	1.30662	0.000142437	0.0059656	up	yes	protein_coding	PREDICTED: probable polyol transporter 3 [Glycine max]	gi|955309495|ref|XM_014771295.1|	1555	0	PREDICTED: Glycine max probable polyol transporter 3 (LOC100801282), mRNA	Q9ZNS0	Probable polyol transporter 3	.	Sugar_tr	Sugar (and other) transporter.	.	.
	Glyma.02G075300	56	40	63	78.5856	109	73	123	0.43811	-1.19064	0.000108109	0.00469475	down	yes	protein_coding	PREDICTED: protein DETOXIFICATION 54-like [Glycine max]	gi|955306423|ref|XM_006574705.2|	1776	0	PREDICTED: Glycine max protein DETOXIFICATION 54-like (LOC100794753), mRNA	Q9LE20	Protein DETOXIFICATION 54	SPAC11D3.06	MatE	MatE. The MatE domain	K03327	TC.MATE, SLC47A, norM, mdtK, dinF; multidrug resistance protein, MATE family
	Glyma.02G089900	317	460	307	615.608	887	735	853	0.381855	-1.3889	1.23e-07	1.31e-05	down	yes	protein_coding	PREDICTED: protein DETOXIFICATION 3-like [Glycine max]	gi|255648357|gb|BT099472.1|	1746	0	Soybean clone JCVI-FLGm-23P10 unknown mRNA	Q8GXM8	Protein DETOXIFICATION 2	SPCC4B3.13	MatE	MatE. The MatE domain	K03327	TC.MATE, SLC47A, norM, mdtK, dinF; multidrug resistance protein, MATE family
	Glyma.02G098200	9	11	6	4.13397	0	0	0	41.337	5.36936	0.000548528	0.0173023	up	yes	protein_coding	hypothetical protein GLYMA_02G098200 [Glycine max]	gi|955302411|ref|XM_003516790.3|	1066	0	PREDICTED: Glycine max lysine histidine transporter-like 6 (LOC100815493), mRNA	Q9C6M2	Lysine histidine transporter-like 6	.	Aa_trans	Transmembrane amino acid transporter protein. This transmembrane region is found in many amino acid transporters including UNC-47 and MTR. UNC-47 encodes a vesicular amino butyric acid (GABA) transporter, (VGAT). UNC-47 is predicted to have 10 transmembrane domains. MTR is a N system amino acid transporter system protein involved in methyltryptophan resistance. Other members of this family includ…	.	.
	Glyma.02G105000	124	70	41	37.3837	0	0	0	375.304	8.55192	2.71e-11	6.76e-09	up	yes	protein_coding	PREDICTED: scopoletin glucosyltransferase-like [Glycine max] （葡萄糖基转移酶样）	gi|955306823|ref|XM_003518666.3|	1727	0	PREDICTED: Glycine max scopoletin glucosyltransferase-like (LOC100818173), mRNA	Q9AT54	Scopoletin glucosyltransferase	.	UDPGT	UDP-glucoronosyl and UDP-glucosyl transferase.	.	.
	Glyma.02G106500	71	93	27	31.3413	0	1	0	160.324	7.32485	1.93e-08	2.55e-06	up	yes	protein_coding	PREDICTED: cullin-3A-like [Glycine max]	gi|955306844|ref|XM_003520026.3|	2375	0	PREDICTED: Glycine max cullin-3A-like (LOC100782923), mRNA	Q9ZVH4	Cullin-3A	SPAC24H6.03	Cullin	Cullin family.	K03869	CUL3; cullin 3
	Glyma.02G109600	25	32	15	11.5283	0	0	0	115.329	6.84962	4.41e-07	4.11e-05	up	yes	protein_coding	CASP-like protein 1 [Glycine soja]	gi|402743811|ref|NM_001249719.2|	751	0	Glycine max CASP-like protein 1 (LOC100500346), mRNA	C6T1G0	CASP-like protein 7	.	DUF588	Domain of unknown function (DUF588). This family of plant proteins contains a domain that may have a catalytic activity. It has a conserved arginine and aspartate that could form an active site. These proteins are predicted to contain 3 or 4 transmembrane helices.	.	.
	Glyma.02G110000	13	20	80	68.7381	94	86	116	0.298851	-1.7425	0.000171413	0.00693265	down	yes	protein_coding	PREDICTED: myb-related protein 308-like [Glycine max]	gi|955306883|ref|XM_014766454.1|	1191	0	PREDICTED: Glycine max myb-related protein 308-like (LOC100790887), mRNA	Q9LE63	Transcription factor MYB106	ECU11g1690	Myb_DNA-binding	Myb-like DNA-binding domain. This family contains the DNA binding domains from Myb proteins, as well as the SANT domain family.	K09422	MYBP; myb proto-oncogene protein, plant
	Glyma.02G111600	228	157	374	160.09	95	82	95	2.27808	1.18782	7.75e-06	0.000502809	up	yes	protein_coding	PREDICTED: protein argonaute 7-like isoform X2 [Glycine max]	gi|955306906|ref|XM_014766504.1|	3308	0	PREDICTED: Glycine max protein argonaute 7-like (LOC100797755), transcript variant X2, mRNA	Q9C793	Protein argonaute 7	.	Piwi	Piwi domain. This domain is found in the protein Piwi and its relatives. The function of this domain is the dsRNA guided hydrolysis of ssRNA. Determination of the crystal structure of Argonaute reveals that PIWI is an RNase H domain, and identifies Argonaute as Slicer, the enzyme that cleaves mRNA in the RNAi RISC complex. In addition, Mg+2 dependence and production of 3'-OH and 5' phosphate prod…	K11593	ELF2C, AGO; eukaryotic translation initiation factor 2C
	Glyma.02G119600	585	627	212	232.177	3	3	1	182.178	7.5092	3.98e-17	2.5e-14	up	yes	protein_coding	PREDICTED: cytochrome P450 78A5-like isoform X1 [Glycine max]	gi|955307003|ref|XM_003518725.3|	1967	0	PREDICTED: Glycine max cytochrome P450 78A5-like (LOC100804462), transcript variant X1, mRNA	Q9LMX7	Cytochrome P450 78A5	AGc2890	p450	Cytochrome P450. Cytochrome P450s are haem-thiolate proteins involved in the oxidative degradation of various compounds. They are particularly well known for their role in the degradation of environmental toxins and mutagens. They can be divided into 4 classes, according to the method by which electrons from NAD(P)H are delivered to the catalytic site. Sequence conservation is relatively low with…	.	.
	Glyma.02G120600	817	630	251	275.028	2	2	4	190.406	7.57293	6.06e-31	1.9e-27	up	yes	protein_coding	PREDICTED: primary amine oxidase-like [Glycine max] (伯胺氧化酶样 )	gi|955307020|ref|XM_014766693.1|	2103	0	PREDICTED: Glycine max primary amine oxidase-like (LOC100817473), mRNA	Q43077	Primary amine oxidase	tynA	Cu_amine_oxid	Copper amine oxidase, enzyme domain. Copper amine oxidases are a ubiquitous and novel group of quinoenzymes that catalyse the oxidative deamination of primary amines to the corresponding aldehydes, with concomitant reduction of molecular oxygen to hydrogen peroxide. The enzymes are dimers of identical 70-90 kDa subunits, each of which contains a single copper ion and a covalently bound cofactor f…	K00276	AOC3, AOC2, tynA; primary-amine oxidase [EC:1.4.3.21]
	Glyma.02G121000	272	189	254	150.406	68	84	79	2.61528	1.38696	3.52e-08	4.37e-06	up	yes	protein_coding	hypothetical protein GLYMA_02G121000 [Glycine max]	gi|955307023|ref|XR_413103.2|	1448	0	PREDICTED: Glycine max salicylate carboxymethyltransferase-like (LOC100810516), misc_RNA	Q9SPV4	Salicylate carboxymethyltransferase	.	Methyltransf_7	SAM dependent carboxyl methyltransferase. This family of plant methyltransferases contains enzymes that act on a variety of substrates including salicylic acid, jasmonic acid and 7-Methylxanthine. Caffeine is synthesized through sequential three-step methylation of xanthine derivatives at positions 7-N, 3-N, and 1-N. The protein 7-methylxanthine methyltransferase (designated as CaMXMT) catalyses …	.	.
	Glyma.02G121100	118	85	112	47.9639	0	0	0	482.512	8.91442	3.44e-13	1.13e-10	up	yes	protein_coding	PREDICTED: protein CRABS CLAW-like [Glycine max]	gi|955307029|ref|XM_003520078.3|	845	0	PREDICTED: Glycine max protein CRABS CLAW-like (LOC100819079), mRNA	Q8L925	Protein CRABS CLAW	.	YABBY	YABBY protein. YABBY proteins are a group of plant-specific transcription involved in the specification of abaxial polarity in lateral organs.	.	.
	Glyma.02G125800	52	41	93	38.2341	21	21	19	2.49033	1.31634	0.000933336	0.0261328	up	yes	protein_coding	hypothetical protein GLYMA_02G125800 [Glycine max]	gi|955307083|ref|XR_413109.2|	2218	0	PREDICTED: Glycine max uncharacterized LOC100777016 (LOC100777016), ncRNA	.	.	.	PTS_EIIC	Phosphotransferase system, EIIC. The bacterial phosphoenolpyruvate: sugar phosphotransferase system (PTS) is a multi-protein system involved in the regulation of a variety of metabolic and transcriptional processes. The sugar-specific permease of the PTS consists of three domains (IIA, IIB and IIC). The IIC domain catalyses the transfer of a phosphoryl group from IIB to the sugar substrate.	.	.
	Glyma.02G125900	1423	824	1504	811.456	464	497	420	2.25742	1.17468	5.75e-08	6.81e-06	up	yes	protein_coding	PREDICTED: uncharacterized protein LOC100777541 [Glycine max]	gi|955307084|ref|XM_003518760.3|	763	0	PREDICTED: Glycine max uncharacterized LOC100777541 (LOC100777541), mRNA	.	.	.	Ion_trans	Ion transport protein. This family contains Sodium, Potassium, Calcium ion channels. This family is 6 transmembrane helices in which the last two helices flank a loop which determines ion selectivity. In some sub-families (e.g. Na channels) the domain is repeated four times, whereas in others (e.g. K channels) the protein forms as a tetramer in the membrane. A bacterial structure of the protein i…	.	.
	Glyma.02G128200	49	62	12	20.2863	0	0	0	203.173	7.66656	1.81e-08	2.41e-06	up	yes	protein_coding	PREDICTED: uncharacterized protein LOC100782372 [Glycine max]	gi|955309912|ref|XM_003518769.2|	1638	0	PREDICTED: Glycine max uncharacterized LOC100782372 (LOC100782372), mRNA	.	.	.	Methyltransf_11	Methyltransferase domain. Members of this family are SAM dependent methyltransferases.	.	.
	Glyma.02G130500	132	124	102	75.48	42	34	33	2.83155	1.50159	7.14e-06	0.000466435	up	yes	protein_coding	unknown [Glycine max]	gi|955307130|ref|XR_413113.2|	421	0	PREDICTED: Glycine max uncharacterized LOC100500354 (LOC100500354), ncRNA	.	.	.	DUF1016	Protein of unknown function (DUF1016). Family of uncharacterized proteins found in viruses, archaea and bacteria.	.	.
	Glyma.02G132100	99	93	73	173.05	284	138	314	0.313292	-1.67442	5.86e-07	5.27e-05	down	yes	protein_coding	nitrate reductase precursor [Glycine max]	gi|566006180|ref|NM_001287455.1|	2309	0	Glycine max nitrate reductase (NIR), mRNA	P38500	Ferredoxin--nitrite reductase, chloroplastic	alr0607	NIR_SIR	Nitrite and sulphite reductase 4Fe-4S domain. Sulphite and nitrite reductases are vital in the biosynthetic assimilation of sulphur and nitrogen, respectfully. They are also both important for the dissimilation of oxidized anions for energy transduction.	.	.
	Glyma.02G135100	11	21	10	7.44122	1	2	1	9.22902	3.20618	0.00204833	0.0479234	up	yes	protein_coding	PREDICTED: peroxidase 10-like [Glycine max]	gi|955307179|ref|XM_003518810.3|	1372	0	PREDICTED: Glycine max peroxidase 10-like (LOC100805171), mRNA	Q9FX85	Peroxidase 10	.	peroxidase	Peroxidase.	K00430	E1.11.1.7; peroxidase [EC:1.11.1.7]
	Glyma.02G135200	13	9	2	3.92322	0	0	0	39.1817	5.29211	0.00135715	0.0350626	up	yes	protein_coding	uncharacterized protein LOC100805712 precursor [Glycine max]	gi|452726306|ref|NM_001253135.2|	1277	0	Glycine max peroxidase 10-like (LOC100805712), mRNA	Q9FX85	Peroxidase 10	YKR066c	peroxidase	Peroxidase.	K00430	E1.11.1.7; peroxidase [EC:1.11.1.7]
	Glyma.02G140500	779	917	207	313.56	1	4	1	287.256	8.16619	2.42e-14	9.81e-12	up	yes	protein_coding	PREDICTED: probable aquaporin NIP7-1 [Glycine max]	gi|955307248|ref|XM_014767112.1|	1211	0	PREDICTED: Glycine max probable aquaporin NIP7-1 (LOC100817660), mRNA	Q8LAI1	Probable aquaporin NIP7-1	SP1778	MIP	Major intrinsic protein. MIP (Major Intrinsic Protein) family proteins exhibit essentially two distinct types of channel properties: (1) specific water transport by the aquaporins, and (2) small neutral solutes transport, such as glycerol by the glycerol facilitators.	K09874	NIP; aquaporin NIP
	Glyma.02G140600	27	38	12	14.1282	1	3	5	7.72169	2.94892	0.000284689	0.0102865	up	yes	protein_coding	PREDICTED: uncharacterized protein LOC100818187 [Glycine max]	gi|955307250|ref|XM_003520139.3|	1770	0	PREDICTED: Glycine max uncharacterized LOC100818187 (LOC100818187), mRNA	.	.	.	Zeta_toxin	Zeta toxin. This family consists of several bacterial zeta toxin proteins. Zeta toxin is thought to be part of a postregulational killing system in bacteria. It relies on antitoxin/toxin systems that secure stable inheritance of low and medium copy number plasmids during cell division and kill cells that have lost the plasmid.	.	.
	Glyma.02G150500	71	61	99	48.1437	29	28	18	2.55365	1.35256	0.000179806	0.00718726	up	yes	protein_coding	hypothetical protein glysoja_035246 [Glycine soja]	gi|955344530|ref|XM_003536850.3|	1218	0	PREDICTED: Glycine max uncharacterized LOC100801298 (LOC100801298), mRNA	.	.	.	Exo_endo_phos	Endonuclease/Exonuclease/phosphatase family. This large family of proteins includes magnesium dependent endonucleases and a large number of phosphatases involved in intracellular signalling. This family includes: AP endonuclease proteins EC:4.2.99.18, DNase I proteins EC:3.1.21.1, Synaptojanin an inositol-1,4,5-trisphosphate phosphatase EC:3.1.3.56, Sphingomyelinase EC:3.1.4.12 and Nocturnin.	.	.
	Glyma.02G153000	17	59	24	19.0302	6	7	3	5.52994	2.46726	0.000485683	0.015701	up	yes	protein_coding	uncharacterized protein LOC100500442 [Glycine max]	gi|351726667|ref|NM_001251229.1|	683	0	Glycine max uncharacterized LOC100500442 (LOC100500442), mRNA	O82255	Glutaredoxin-C13	.	Glutaredoxin	Glutaredoxin.	.	.
	Glyma.02G166400	67	87	2	26.3225	0	0	0	264.864	8.04911	0.000775943	0.0227614	up	yes	protein_coding	PREDICTED: LOB domain-containing protein 20-like [Glycine max] （含有 LOB 结构域的蛋白质 ）	gi|955307612|ref|XM_003517985.3|	1049	0	PREDICTED: Glycine max LOB domain-containing protein 20-like (LOC100808548), mRNA	Q9SRV3	LOB domain-containing protein 20	.	DUF260	Protein of unknown function DUF260.	.	.
	Glyma.02G169100	450	429	163	168.229	0	0	0	1693.2	10.7255	1.5e-13	5.39e-11	up	yes	protein_coding	hypothetical protein GLYMA_02G169100 [Glycine max]	gi|955309965|ref|XM_003520272.3|	1935	0	PREDICTED: Glycine max fatty acyl-CoA reductase 2-like (LOC100776505), mRNA	Q08891	Fatty acyl-CoA reductase 2	Rv0101_4	NAD_binding_4	Male sterility protein. This family represents the C-terminal region of the male sterility protein in a number of arabidopsis and drosophila. A sequence-related jojoba acyl CoA reductase is also included.	K13356	FAR; fatty acyl-CoA reductase [EC:1.2.1.-]
	Glyma.02G176800	43	40	28	19.4367	3	4	4	8.77617	3.13359	1.58e-06	0.000122009	up	yes	protein_coding	PREDICTED: transcription factor HBP-1b(c38)-like isoform X1 [Glycine max]	gi|955307744|ref|XM_003519005.3|	2036	0	PREDICTED: Glycine max transcription factor HBP-1b(c38)-like (LOC100776311), transcript variant X1, mRNA	Q52MZ2	bZIP transcription factor TGA10	.	DOG1	Seed dormancy control. This family of plant proteins appears to be a highly specific controller seed dormancy.	K14431	TGA; transcription factor TGA
	Glyma.02G177000	28	18	20	11.2338	0	2	4	9.46317	3.24232	0.000175943	0.00709303	up	yes	protein_coding	hypothetical protein GLYMA_02G177000 [Glycine max]	gi|955309973|ref|XM_014773124.1|	1856	0	PREDICTED: Glycine max protein STRUBBELIG-RECEPTOR FAMILY 2-like (LOC100816202), mRNA	Q9FG24	Protein STRUBBELIG-RECEPTOR FAMILY 2	SPy1625_1	Pkinase	Protein kinase domain.	.	.
	Glyma.02G181100	63	51	76	39.0874	28	13	17	2.74041	1.45439	0.000346829	0.0120381	up	yes	protein_coding	PREDICTED: zinc finger protein WIP2-like [Glycine max]	gi|955307794|ref|XM_003519016.3|	1491	0	PREDICTED: Glycine max zinc finger protein WIP2-like (LOC100783088), mRNA	Q9SVY1	Zinc finger protein WIP2	.	zf-H2C2_2	Zinc-finger double domain.	.	.
	Glyma.02G185100	61	61	43	33.1602	20	10	10	3.5743	1.83766	0.000140486	0.00591672	up	yes	protein_coding	hypothetical protein GLYMA_02G185100 [Glycine max]	gi|224923114|gb|AC235350.1|	1598	0	Glycine max strain Williams 82 clone GM_WBb0093C02, complete sequence	O24645	Anthranilate N-benzoyltransferase protein 1	.	Transferase	Transferase family. This family includes a number of transferase enzymes. These include anthranilate N-hydroxycinnamoyl/benzoyltransferase that catalyses the first committed reaction of phytoalexin biosynthesis. Deacetylvindoline 4-O-acetyltransferase EC:2.3.1.107 catalyses the last step in vindoline biosynthesis is also a member of this family. The motif HXXXD is probably part of the active site…	.	.
	Glyma.02G208200	234	75	528	161.997	85	106	57	2.60929	1.38366	0.00208642	0.0484569	up	yes	protein_coding	PREDICTED: protein EXORDIUM-like [Glycine max]	gi|955308131|ref|XM_003518186.3|	1185	0	PREDICTED: Glycine max protein EXORDIUM-like (LOC100799846), mRNA	Q9ZPE7	Protein EXORDIUM	.	Phi_1	Phosphate-induced protein 1 conserved region. Family of conserved plant proteins. Conserved region identified in a phosphate-induced protein of unknown function.	.	.
	Glyma.02G209500	15	52	7	13.1578	3	0	1	17.1349	4.09887	0.000185194	0.00738699	up	yes	protein_coding	uncharacterized protein LOC100305666 precursor [Glycine max]	gi|402745688|ref|NM_001248050.2|	833	0	Glycine max uncharacterized LOC100305666 (LOC100305666), mRNA	Q41001	Blue copper protein	.	Cu_bind_like	Plastocyanin-like domain. This family represents a domain found in flowering plants related to the copper binding protein plastocyanin. Some members of this family may not bind copper due to the lack of key residues.	.	.
	Glyma.02G212100	223	74	91	77.7379	26	38	33	3.44623	1.78502	5.7e-05	0.00274556	up	yes	protein_coding	uncharacterized protein LOC100305727 [Glycine max]	gi|402767091|ref|NM_001248933.2|	790	0	Glycine max uncharacterized LOC100305727 (LOC100305727), mRNA	.	.	.	PHD	PHD-finger. PHD folds into an interleaved type of Zn-finger chelating 2 Zn ions in a similar manner to that of the RING and FYVE domains. Several PHD fingers have been identified as binding modules of methylated histone H3.	.	.
	Glyma.02G213500	196	164	200	114.34	51	63	46	2.95606	1.56367	7.42e-09	1.1e-06	up	yes	protein_coding	PREDICTED: AT-hook motif nuclear-localized protein 28-like [Glycine max]	gi|955308211|ref|XM_003519151.3|	1344	0	PREDICTED: Glycine max AT-hook motif nuclear-localized protein 28-like (LOC100811053), mRNA	Q9LTA2	AT-hook motif nuclear-localized protein 17	.	DUF296	Domain of unknown function (DUF296). This putative domain is found in proteins that contain AT-hook motifs pfam02178, which strongly suggests a DNA-binding function for the proteins as a whole. There are three highly conserved histidine residues, eg at 117, 119 and 133 in Reut_B5223, which should be a structurally conserved metal-binding unit, based on structural comparison with known metal-bindi…	.	.
	Glyma.02G222800	36	22	22	14.9593	3	8	3	4.88644	2.28878	0.000766431	0.0226055	up	yes	protein_coding	hypothetical protein glysoja_039932 [Glycine soja]	gi|955361790|ref|XM_014766479.1|	118	2e-53	PREDICTED: Glycine max uncharacterized LOC100779974 (LOC100779974), transcript variant X1, mRNA	.	.	.	DUF3800	Protein of unknown function (DUF3800). This family of proteins is functionally uncharacterized. This family of proteins is found in bacteria, archaea, eukaryotes and viruses. Proteins in this family are typically between 215 and 302 amino acids in length. There is a DE motif at the N-terminus and a QXXD motif at the C-terminus that may be functionally important.	.	.
	Glyma.02G228100	139	116	107	70.5268	21	28	31	3.89636	1.96213	1.29e-08	1.8e-06	up	yes	protein_coding	hypothetical protein GLYMA_02G228100 [Glycine max]	gi|955308416|ref|XM_003519208.2|	2088	0	PREDICTED: Glycine max asparagine synthetase, root [glutamine-hydrolyzing] (LOC100797022), mRNA	P49092	Asparagine synthetase [glutamine-hydrolyzing] 1	STM0680	Asn_synthase	Asparagine synthase. This family is always found associated with pfam00310. Members of this family catalyse the conversion of aspartate to asparagine.	.	.
	Glyma.02G228500	461	466	332	269.079	99	138	161	2.76483	1.46719	4.51e-07	4.17e-05	up	yes	protein_coding	PREDICTED: potassium transporter 1-like [Glycine max]	gi|955308420|ref|XM_006575353.2|	2737	0	PREDICTED: Glycine max potassium transporter 1-like (LOC100798458), mRNA	O22397	Potassium transporter 1	BMEI0622	K_trans	K+ potassium transporter. This is a family of K+ potassium transporters that are conserved across phyla, having both bacterial (KUP), yeast (HAK), and plant (AtKT) sequences as members.	K03549	kup; KUP system potassium uptake protein
	Glyma.02G233300	142	125	87	65.6674	18	22	15	5.59468	2.48406	6.15e-10	1.12e-07	up	yes	protein_coding	PREDICTED: uncharacterized protein LOC100306300 [Glycine max]	gi|955308469|ref|XM_014769326.1|	805	0	PREDICTED: Glycine max uncharacterized LOC100306300 (LOC100306300), mRNA	.	.	.	DUF4561	Domain of unknown function (DUF4561). This family of proteins is functionally uncharacterized. This family of proteins is found in eukaryotes.	.	.
	Glyma.02G244100	117	110	85	62.6623	34	17	26	3.51266	1.81256	2.45e-06	0.000179126	up	yes	protein_coding	Nudix hydrolase 17, mitochondrial [Glycine soja]	gi|351724864|ref|NM_001250911.1|	760	0	Glycine max uncharacterized LOC100305863 (LOC100305863), mRNA	Q9ZU95	Nudix hydrolase 17, mitochondrial	alr4993	NUDIX	NUDIX domain.	.	.
	Glyma.02G245700	1144	621	1040	593.867	344	317	283	2.48718	1.31451	2.14e-08	2.75e-06	up	yes	protein_coding	PREDICTED: probable calcium-binding protein CML18 [Glycine max]	gi|955308648|ref|XM_003519288.3|	876	0	PREDICTED: Glycine max probable calcium-binding protein CML18 (LOC100796491), mRNA	Q9LE22	Probable calcium-binding protein CML27	SPAC3A12.14	EF-hand_7	EF-hand domain pair.	K13448	CML; calcium-binding protein CML
	Glyma.02G251400	360	246	267	185.881	100	72	114	2.62112	1.39018	5.69e-07	5.14e-05	up	yes	protein_coding	PREDICTED: folylpolyglutamate synthase-like isoform X1 [Glycine max]	gi|955308706|ref|XM_006575453.2|	2239	0	PREDICTED: Glycine max folylpolyglutamate synthase-like (LOC100811054), transcript variant X1, mRNA	F4K2A1	Folylpolyglutamate synthase	SPBC1709.17	Mur_ligase_M	Mur ligase middle domain.	K01930	FPGS; folylpolyglutamate synthase [EC:6.3.2.17]
	Glyma.02G253800	45	56	28	25.3512	6	17	3	4.33345	2.11551	0.000797591	0.023162	up	yes	protein_coding	hypothetical protein GLYMA_02G253800 [Glycine max]	gi|955308736|ref|XM_014769801.1|	1243	0	PREDICTED: Glycine max glucan endo-1,3-beta-glucosidase 2 (LOC100818703), mRNA	Q06915	Probable glucan endo-1,3-beta-glucosidase A6	.	Glyco_hydro_17	Glycosyl hydrolases family 17.	.	.
	Glyma.02G254600	81	119	52	49.8204	15	18	19	4.30699	2.10668	5.4e-06	0.000362709	up	yes	protein_coding	PREDICTED: uncharacterized acetyltransferase At3g50280 [Glycine max]	gi|955308744|ref|XM_003519332.3|	1855	0	PREDICTED: Glycine max uncharacterized acetyltransferase At3g50280 (LOC100500612), mRNA	Q9FF86	BAHD acyltransferase DCR	.	Transferase	Transferase family. This family includes a number of transferase enzymes. These include anthranilate N-hydroxycinnamoyl/benzoyltransferase that catalyses the first committed reaction of phytoalexin biosynthesis. Deacetylvindoline 4-O-acetyltransferase EC:2.3.1.107 catalyses the last step in vindoline biosynthesis is also a member of this family. The motif HXXXD is probably part of the active site…	.	.
	Glyma.02G255400	647	119	345	209.887	86	78	67	4.03411	2.01225	3.75e-06	0.000262818	up	yes	protein_coding	hypothetical protein GLYMA_02G255400 [Glycine max]	gi|351726302|ref|NM_001249681.1|	1474	0	Glycine max nematode resistance HS1pro1 protein (HS1pro1), mRNA	O04203	Nematode resistance protein-like HSPRO2	.	Hs1pro-1_C	Hs1pro-1 protein C-terminus. This family represents the C-terminus (approximately 270 residues) of a number of plant Hs1pro-1 proteins, which are believed to confer nematode resistance.	.	.
	Glyma.02G255900	17	12	11	6.56746	0	0	2	17.3844	4.11972	0.00150194	0.0379707	up	yes	protein_coding	PREDICTED: uncharacterized protein LOC102663843 isoform X1 [Glycine max]	gi|955308755|ref|XM_014769847.1|	1184	0	PREDICTED: Glycine max uncharacterized LOC102663843 (LOC102663843), transcript variant X1, mRNA	.	.	.	WIYLD	Ubiquitin-binding WIYLD domain. This presumed domain has been predicted to contain three alpha helices. The domain was named the WIYLD domain based on the pattern of most conserved residues. It binds ubiquitin. In the Arabidopsis thaliana histone-lysine N-methyltransferase SUVR4, binding of ubiquitin to this domain stimulates enzymatic activity and converts its activity from a strict dimethylase …	.	.
	Glyma.02G257000	4	13	5	3.55687	0	0	0	35.5045	5.14993	0.00175522	0.0426974	up	yes	protein_coding	PREDICTED: phosphoinositide phospholipase C 6-like [Glycine max]	gi|955308770|ref|XM_014769881.1|	2038	0	PREDICTED: Glycine max phosphoinositide phospholipase C 6-like (LOC100776483), mRNA	Q8GV43	Phosphoinositide phospholipase C 6	.	PI-PLC-X	Phosphatidylinositol-specific phospholipase C, X domain. This associates with pfam00387 to form a single structural unit.	K05857	PLCD; phosphatidylinositol phospholipase C, delta [EC:3.1.4.11]
	Glyma.02G258700	191	272	90	91.0756	0	3	4	71.761	6.16513	5.59e-10	1.04e-07	up	yes	protein_coding	hypothetical protein glysoja_004240 [Glycine soja]	gi|255646002|gb|BT098267.1|	334	2e-173	Soybean clone JCVI-FLGm-12A18 unknown mRNA	.	.	.	DUF3413	Domain of unknown function (DUF3413). This presumed domain is functionally uncharacterized. This domain is found in bacteria. This domain is about 250 amino acids in length. This domain is found associated with pfam00884.	.	.
	Glyma.02G284800	83	19	85	36.3717	21	15	14	3.04109	1.60459	0.00206135	0.048082	up	yes	protein_coding	PREDICTED: uncharacterized protein LOC100527007 isoform X1 [Glycine max]	gi|955305245|ref|XM_014763070.1|	2081	0	PREDICTED: Glycine max uncharacterized LOC100527007 (LOC100527007), transcript variant X1, mRNA	Q9LNJ3	Aspartyl protease family protein 2	.	TAXi_C	Xylanase inhibitor C-terminal. The N- and C-termini of the members of this family are jointly necessary for creating the catalytic pocket necessary for cleaving xylasnase. Phytopathogens produce xylanase that destroys plant cells, so its destruction through proteolysis is vital for plant-survival.	.	.
	Glyma.02G285500	495	326	56	144.288	1	1	0	398.379	8.638	1.34e-13	4.86e-11	up	yes	protein_coding	PREDICTED: AT-hook motif nuclear-localized protein 16-like [Glycine max]	gi|955309108|ref|XM_014770446.1|	1256	0	PREDICTED: Glycine max AT-hook motif nuclear-localized protein 16-like (LOC100788581), mRNA	Q9SJG4	AT-hook motif nuclear-localized protein 16	.	DUF296	Domain of unknown function (DUF296). This putative domain is found in proteins that contain AT-hook motifs pfam02178, which strongly suggests a DNA-binding function for the proteins as a whole. There are three highly conserved histidine residues, eg at 117, 119 and 133 in Reut_B5223, which should be a structurally conserved metal-binding unit, based on structural comparison with known metal-bindi…	.	.
	Glyma.02G286500	256	345	47	107.909	1	0	0	556.632	9.12058	3.55e-08	4.4e-06	up	yes	protein_coding	PREDICTED: glycerol-3-phosphate acyltransferase 1-like [Glycine max] （3-磷酸甘油酰基转移酶 ）	gi|955309133|ref|XM_003518464.3|	1979	0	PREDICTED: Glycine max glycerol-3-phosphate acyltransferase 1-like (LOC100791760), mRNA	Q9SHJ5	Glycerol-3-phosphate acyltransferase 1	.	Acyltransferase	Acyltransferase. This family contains acyltransferases involved in phospholipid biosynthesis and other proteins of unknown function. This family also includes tafazzin, the Barth syndrome gene.	K13508	GPAT; glycerol-3-phosphate acyltransferase [EC:2.3.1.15]
	Glyma.02G299300	131	137	54	52.1103	0	1	0	267.537	8.06359	2.03e-10	4.17e-08	up	yes	protein_coding	PREDICTED: pectinesterase QRT1-like [Glycine max] （果胶酯酶）	gi|955309302|ref|XM_003518499.3|	1436	0	PREDICTED: Glycine max pectinesterase QRT1-like (LOC100813382), mRNA	Q9FM79	Pectinesterase QRT1	CAC3373	Pectinesterase	Pectinesterase.	K01051	E3.1.1.11; pectinesterase [EC:3.1.1.11]
	Glyma.02G302200	1434	1380	374	520.12	0	0	0	5236.16	12.3543	5.53e-15	2.6e-12	up	yes	protein_coding	PREDICTED: ABC transporter G family member 26-like [Glycine max]	gi|955310095|ref|XM_003519592.3|	2231	0	PREDICTED: Glycine max ABC transporter G family member 26-like (LOC100783094), mRNA	Q9LK50	ABC transporter G family member 26	YCR011c_2	ABC2_membrane	ABC-2 type transporter.	.	.
	Glyma.02G304300	127	192	33	60.3232	5	4	2	29.2499	4.87036	6.1e-12	1.7e-09	up	yes	protein_coding	Proliferating cell nuclear antigen [Glycine soja]	gi|955309353|ref|XM_014770883.1|	594	0	PREDICTED: Glycine max proliferating cell nuclear antigen-like (LOC100780038), mRNA	O82797	Proliferating cell nuclear antigen	SPBC16D10.09	PCNA_C	Proliferating cell nuclear antigen, C-terminal domain. N-terminal and C-terminal domains of PCNA are topologically identical. Three PCNA molecules are tightly associated to form a closed ring encircling duplex DNA.	K04802	PCNA; proliferating cell nuclear antigen
	Glyma.03G009500	378	263	578	561.124	791	552	782	0.471106	-1.08588	2.38e-06	0.00017436	down	yes	protein_coding	PREDICTED: transcription factor EGL1 isoform X1 [Glycine max]	gi|955310456|ref|XM_003520948.3|	2349	0	PREDICTED: Glycine max transcription factor EGL1 (LOC100798122), transcript variant X1, mRNA	Q9FN69	Transcription factor GLABRA 3	.	bHLH-MYC_N	bHLH-MYC and R2R3-MYB transcription factors N-terminal. This is the N-terminal region of a family of MYB and MYC transcription factors. The DNA-binding HLH domain is further downstream, pfam00010. Members of the MYB and MYC family regulate the biosynthesis of phenylpropanoids in several plant species (DOI:10.1007/s11295-009-0232-y).	.	.
	Glyma.03G012000	124	172	69	59.1963	0	1	1	163.101	7.34962	4.09e-11	9.88e-09	up	yes	protein_coding	PREDICTED: uncharacterized protein LOC102664369 [Glycine max]	gi|955310487|ref|XM_014773423.1|	1087	0	PREDICTED: Glycine max uncharacterized LOC102664369 (LOC102664369), mRNA	.	.	.	DUF3414	Protein of unknown function (DUF3414). This family of proteins are functionally uncharacterized. The family is found in eukaryotes and has a conserved LLG sequence motif.	.	.
	Glyma.03G012900	146	88	58	48.548	6	2	5	19.7344	4.30264	6.55e-13	2.11e-10	up	yes	protein_coding	PREDICTED: O-glucosyltransferase rumi homolog isoform X1 [Glycine max]	gi|955310496|ref|XM_014773425.1|	1713	0	PREDICTED: Glycine max O-glucosyltransferase rumi homolog (LOC100813234), transcript variant X1, mRNA	Q5E9Q1	Protein O-glucosyltransferase 1	.	Glyco_transf_90	Glycosyl transferase family 90. This family of glycosyl transferases are specifically (mannosyl) glucuronoxylomannan/galactoxylomannan -beta 1,2-xylosyltransferases, EC:2.4.2.-.	K13667	RUMI, KTELC1; protein glucosyltransferase [EC:2.4.1.-]
	Glyma.03G015800	87	26	81	36.4553	11	17	15	3.71919	1.89499	0.000115661	0.00495988	up	yes	protein_coding	hypothetical protein GLYMA_03G015800 [Glycine max]	gi|351723594|ref|NM_001251379.1|	767	0	Glycine max uncharacterized LOC100527075 (LOC100527075), mRNA	Q58FX0	BON1-associated protein 2	.	C2	C2 domain.	.	.
	Glyma.03G016300	43	13	67	21.9261	6	10	8	4.09853	2.03511	0.000783376	0.0228373	up	yes	protein_coding	PREDICTED: BON1-associated protein 2-like [Glycine max]	gi|955310531|ref|XM_003521872.3|	978	0	PREDICTED: Glycine max BON1-associated protein 2-like (LOC100806805), mRNA	Q58FX0	BON1-associated protein 2	.	C2	C2 domain.	.	.
	Glyma.03G016900	668	1199	209	344.842	1	0	1	958.006	9.90389	2.74e-18	1.99e-15	up	yes	protein_coding	PREDICTED: uncharacterized protein LOC100785249 isoform X1 [Glycine max]	gi|955310537|ref|XM_006576297.2|	1251	0	PREDICTED: Glycine max uncharacterized LOC100785249 (LOC100785249), transcript variant X1, mRNA	.	.	.	UBX	UBX domain. This domain is present in ubiquitin-regulatory proteins and is a general Cdc48-interacting module.	.	.
	Glyma.03G040100	1331	1744	1788	2405.02	2841	3619	2734	0.448644	-1.15636	5.78e-08	6.83e-06	down	yes	protein_coding	uncharacterized protein LOC100815185 precursor [Glycine max]	gi|402794479|ref|NM_001253144.2|	688	0	Glycine max non-specific lipid-transfer protein 3-like (LOC100815185), mRNA	Q9M5X6	Non-specific lipid-transfer protein	.	Tryp_alpha_amyl	Protease inhibitor/seed storage/LTP family. This family is composed of trypsin-alpha amylase inhibitors, seed storage proteins and lipid transfer proteins from plants.	.	.
	Glyma.03G040600	40	31	24	19.2259	8	9	7	3.42184	1.77477	0.00166906	0.0410931	up	yes	protein_coding	PREDICTED: alanine--glyoxylate aminotransferase 2 homolog 3, mitochondrial [Glycine max]	gi|955310831|ref|XM_003522085.3|	1392	0	PREDICTED: Glycine max alanine--glyoxylate aminotransferase 2 homolog 3, mitochondrial (LOC100170738), mRNA	Q9SR86	Alanine--glyoxylate aminotransferase 2 homolog 3, mitochondrial	SMc00677_3	Aminotran_3	Aminotransferase class-III.	K00827	AGXT2; alanine-glyoxylate transaminase / (R)-3-amino-2-methylpropionate-pyruvate transaminase [EC:2.6.1.44 2.6.1.40]
	Glyma.03G058500	53	78	29	29.0871	2	7	9	7.98449	2.9972	2.13e-06	0.000158186	up	yes	protein_coding	PREDICTED: vacuolar cation/proton exchanger 3 isoform X2 [Glycine max]	gi|955311024|ref|XM_003522026.3|	1838	0	PREDICTED: Glycine max vacuolar cation/proton exchanger 3 (LOC100782052), transcript variant X3, mRNA	Q93Z81	Vacuolar cation/proton exchanger 3	YDL128w	Na_Ca_ex	Sodium/calcium exchanger protein. This is a family of sodium/calcium exchanger integral membrane proteins. This family covers the integral membrane regions of the proteins. Sodium/calcium exchangers regulate intracellular Ca2+ concentrations in many cells; cardiac myocytes, epithelial cells, neurons retinal rod photoreceptors and smooth muscle cells. Ca2+ is moved into or out of the cytosol depen…	K07300	chaA, CAX; Ca2+:H+ antiporter
	Glyma.03G061300	58	59	39	25.1194	1	0	2	45.4927	5.50756	8.93e-09	1.28e-06	up	yes	protein_coding	PREDICTED: uncharacterized protein LOC100799020 [Glycine max]	gi|955311046|ref|XM_003522038.3|	1302	0	PREDICTED: Glycine max uncharacterized LOC100799020 (LOC100799020), mRNA	.	.	.	SSP160	Special lobe-specific silk protein SSP160. This family consists of several special lobe-specific silk protein SSP160 sequences which appear to be specific to Chironomus (Midge) species.	.	.
	Glyma.03G061700	26	63	13	17.2593	1	1	0	46.4436	5.53741	6.84e-06	0.000447786	up	yes	protein_coding	hypothetical protein GLYMA_03G061700 [Glycine max]	gi|955311050|ref|XM_014773539.1|	906	0	PREDICTED: Glycine max uncharacterized LOC100779938 (LOC100779938), mRNA	P09794	Alpha-amylase	.	CBM_20	Starch binding domain.	.	.
	Glyma.03G063000	194	203	135	107.472	41	51	39	3.53656	1.82235	6.93e-08	7.99e-06	up	yes	protein_coding	hypothetical protein GLYMA_03G063000 [Glycine max]	gi|955311064|ref|XM_006576478.2|	1699	0	PREDICTED: Glycine max uncharacterized LOC100780774 (LOC100780774), mRNA	Q6ZY51	Phosphoglucan, water dikinase, chloroplastic	.	CBM_20	Starch binding domain.	K15535	PWD; phosphoglucan, water dikinase [EC:2.7.9.5]
	Glyma.03G068200	41	52	19	21.695	5	6	9	5.01723	2.32689	0.000222401	0.00851084	up	yes	protein_coding	PREDICTED: factor Xa inhibitor BuXI-like [Glycine max]	gi|955311185|ref|XM_014773595.1|	927	0	PREDICTED: Glycine max factor Xa inhibitor BuXI-like (LOC100777609), mRNA	P24924	Trypsin inhibitor	.	Kunitz_legume	Trypsin and protease inhibitor.	.	.
	Glyma.03G073400	38	38	19	17.8881	5	6	4	5.56811	2.47719	0.000147108	0.00610692	up	yes	protein_coding	PREDICTED: uncharacterized protein LOC100306338 isoform X1 [Glycine max]	gi|955310127|ref|XM_006576090.2|	1020	0	PREDICTED: Glycine max uncharacterized LOC100306338 (LOC100306338), transcript variant X1, mRNA	.	.	.	Coq4	Coenzyme Q (ubiquinone) biosynthesis protein Coq4. Coq4p was shown to peripherally associate with the matrix face of the mitochondrial inner membrane. The putative mitochondrial- targeting sequence present at the amino-terminus of the polypeptide efficiently imported it to mitochondria. The function of Coq4p is unknown, although its presence is required to maintain a steady-state level of Coq7p, …	.	.
	Glyma.03G073500	59	51	26	28.183	13	10	13	3.334	1.73725	0.000992887	0.0272982	up	yes	protein_coding	PREDICTED: uncharacterized protein LOC100306273 isoform X1 [Glycine max]	gi|955310126|ref|XM_006576088.2|	670	0	PREDICTED: Glycine max uncharacterized LOC100306273 (LOC100306273), transcript variant X1, mRNA	.	.	.	LTP_2	Probable lipid transfer. The members of this family are probably involved in lipid transfer. The family has several highly conserved cysteines, paired in various ways.	.	.
	Glyma.03G084200	77	71	90	114.221	133	92	213	0.462182	-1.11347	0.000413289	0.0137498	down	yes	protein_coding	PREDICTED: membrane protein of ER body 2-like [Glycine max]	gi|955311403|ref|XM_003520933.3|	1695	0	PREDICTED: Glycine max membrane protein of ER body 2-like (LOC100789148), mRNA	Q8W4P8	Membrane protein of ER body 1	.	VIT1	VIT family. This family includes the vacuolar Fe2+/Mn2+ uptake transporter, Ccc1 and the vacuolar iron transporter VIT1.	.	.
	Glyma.03G098800	159	177	93	99.2376	69	54	48	2.20676	1.14193	0.00214723	0.0495638	up	yes	protein_coding	PREDICTED: 2-alkenal reductase (NADP(+)-dependent)-like isoform X2 [Glycine max]	gi|955311498|ref|XM_003520975.3|	1279	0	PREDICTED: Glycine max 2-alkenal reductase (NADP(+)-dependent)-like (LOC100812337), transcript variant X2, mRNA	Q9SLN8	2-alkenal reductase (NADP(+)-dependent)	SA1989	ADH_zinc_N	Zinc-binding dehydrogenase.	.	.
	Glyma.03G104500	31	62	18	18.331	0	1	0	93.217	6.54252	1.04e-06	8.57e-05	up	yes	protein_coding	PREDICTED: hydroquinone glucosyltransferase-like [Glycine max]	gi|955311573|ref|XM_003520995.3|	1898	0	PREDICTED: Glycine max hydroquinone glucosyltransferase-like (LOC100778639), mRNA	Q9AR73	Hydroquinone glucosyltransferase	.	UDPGT	UDP-glucoronosyl and UDP-glucosyl transferase.	K08237	E2.4.1.218; hydroquinone glucosyltransferase [EC:2.4.1.218]
	Glyma.03G107800	221	215	105	124.482	78	62	71	2.2714	1.18358	0.00138912	0.0357416	up	yes	protein_coding	Cyclin-U4-1 [Glycine soja]	gi|402765943|ref|NM_001248402.2|	806	0	Glycine max uncharacterized LOC100305689 (LOC100305689), mRNA	O80513	Cyclin-U4-1	.	Cyclin	Cyclin. This family includes many different cyclin proteins. Members include the G1/S-specific cyclin pas1, and the phosphate system cyclin PHO80/PHO85.	.	.
	Glyma.03G113400	29	24	26	14.3365	7	4	1	5.56993	2.47766	0.000383655	0.0130049	up	yes	protein_coding	PREDICTED: plasma membrane ATPase 1-like [Glycine max]	gi|955313997|ref|XM_003521025.3|	3040	0	PREDICTED: Glycine max plasma membrane ATPase 1-like (LOC100794938), mRNA	P22180	Plasma membrane ATPase 1	MA2833	E1-E2_ATPase	E1-E2 ATPase.	K01535	E3.6.3.6; H+-transporting ATPase [EC:3.6.3.6]
	Glyma.03G121700	47	26	54	67.0238	92	62	115	0.39393	-1.34399	0.000101169	0.0044446	down	yes	protein_coding	hypothetical protein GLYMA_03G121700 [Glycine max]	gi|955311789|ref|XR_001387492.1|	913	0	PREDICTED: Glycine max uncharacterized LOC102666116 (LOC102666116), transcript variant X1, ncRNA	.	.	.	PRMT5	PRMT5 arginine-N-methyltransferase. The human homologue of yeast Skb1 (Shk1 kinase-binding protein 1) is PRMT5, an arginine-N-methyltransferase. These proteins appear to be key mitotic regulators. They play a role in Jak signalling in higher eukaryotes.	.	.
	Glyma.03G125000	607	534	329	268.19	63	65	69	6.5594	2.71356	2.19e-17	1.4e-14	up	yes	protein_coding	PREDICTED: transcription factor RADIALIS-like [Glycine max]	gi|955311825|ref|XM_003521068.3|	705	0	PREDICTED: Glycine max transcription factor RADIALIS-like (LOC100818368), mRNA	Q58FS3	Transcription factor RADIALIS	.	Myb_DNA-binding	Myb-like DNA-binding domain. This family contains the DNA binding domains from Myb proteins, as well as the SANT domain family.	.	.
	Glyma.03G132700	2512	2133	4478	4037.76	5660	4122	5217	0.497169	-1.00819	1.73e-06	0.000132616	down	yes	protein_coding	unknown [Glycine max]	gi|210143170|dbj|AK285952.1|	1278	0	Glycine max cDNA, clone: GMFL01-19-B17	Q03773	Glucan endo-1,3-beta-glucosidase	.	Glyco_hydro_17	Glycosyl hydrolases family 17.	.	.
	Glyma.03G134600	293	212	219	153.527	80	67	85	2.67821	1.42127	2.02e-07	2.02e-05	up	yes	protein_coding	PREDICTED: transcription initiation factor IIB-2 [Glycine max]	gi|955311963|ref|XM_003521118.3|	1249	0	PREDICTED: Glycine max transcription initiation factor IIB-2 (LOC100800061), mRNA	Q9SS44	Transcription initiation factor IIB-2	SPAC16E8.16	TFIIB	Transcription factor TFIIB repeat.	K03124	TFIIB, GTF2B, SUA7, tfb; transcription initiation factor TFIIB
	Glyma.03G135200	46	28	96	98.2744	128	151	131	0.333234	-1.58539	2.16e-06	0.000160011	down	yes	protein_coding	PREDICTED: ABC transporter G family member 15-like [Glycine max]	gi|955311975|ref|XM_003521122.3|	2489	0	PREDICTED: Glycine max ABC transporter G family member 15-like (LOC100802207), mRNA	Q8RWI9	ABC transporter G family member 15	ECU03g0390_1	ABC2_membrane	ABC-2 type transporter.	.	.
	Glyma.03G135500	74	80	57	42.3759	15	25	11	3.57236	1.83688	4.14e-05	0.00210745	up	yes	protein_coding	hypothetical protein GLYMA_03G135500 [Glycine max]	.	.	.	.	Q8RWI9	ABC transporter G family member 15	.	DUF1443	Protein of unknown function (DUF1443). This family consists of several Baculovirus proteins of around 55 residues in length. The function of this family is unknown.	.	.
	Glyma.03G142400	68	72	53	34.0601	7	10	4	7.93338	2.98794	7.48e-09	1.11e-06	up	yes	protein_coding	PREDICTED: transcription factor HBP-1b(c38)-like isoform X2 [Glycine max]	gi|955312066|ref|XM_003521147.3|	2201	0	PREDICTED: Glycine max transcription factor HBP-1b(c38)-like (LOC100815176), transcript variant X2, mRNA	Q52MZ2	bZIP transcription factor TGA10	.	DOG1	Seed dormancy control. This family of plant proteins appears to be a highly specific controller seed dormancy.	K14431	TGA; transcription factor TGA
	Glyma.03G152700	62	42	55	28.419	4	13	6	5.83291	2.54422	1.22e-06	9.91e-05	up	yes	protein_coding	PREDICTED: aluminum-activated malate transporter 14-like [Glycine max]	gi|955314296|ref|XM_003520515.3|	1577	0	PREDICTED: Glycine max aluminum-activated malate transporter 14-like (LOC100802201), mRNA	Q9LS22	Aluminum-activated malate transporter 14	.	ALMT	Aluminium activated malate transporter.	.	.
	Glyma.03G153400	90	55	88	35.5443	1	1	0	97.642	6.60943	1.2e-09	2.08e-07	up	yes	protein_coding	Protein FANTASTIC FOUR 1 [Glycine soja]	gi|955387897|ref|XM_006604370.2|	556	0	PREDICTED: Glycine max protein FANTASTIC FOUR 1-like (LOC102660963), mRNA	.	.	.	DUF3049	Protein of unknown function (DUF3049). This eukaryotic family of proteins has no known function.	.	.
	Glyma.03G154700	45	27	39	17.0455	0	0	1	87.1582	6.44556	5.07e-07	4.66e-05	up	yes	protein_coding	PREDICTED: ent-copalyl diphosphate synthase, chloroplastic-like isoform X2 [Glycine max]	gi|955312222|ref|XM_006576836.2|	2709	0	PREDICTED: Glycine max ent-copalyl diphosphate synthase, chloroplastic-like (LOC100808585), transcript variant X2, mRNA	O04408	Ent-copalyl diphosphate synthase, chloroplastic	.	Terpene_synth	Terpene synthase, N-terminal domain. It has been suggested that this gene family be designated tps (for terpene synthase). It has been split into six subgroups on the basis of phylogeny, called tpsa-tpsf. tpsa includes vetispiridiene synthase, 5-epi- aristolochene synthase, and (+)-delta-cadinene synthase. tpsb includes (-)-limonene synthase. tpsc includes kaurene synthase A. tpsd includes taxadi…	.	.
	Glyma.03G172900	294	443	262	227.529	123	132	131	2.26987	1.18261	0.0001047	0.00458902	up	yes	protein_coding	PREDICTED: WAT1-related protein At2g37460-like [Glycine max]	gi|955312476|ref|XM_003521298.3|	1440	0	PREDICTED: Glycine max WAT1-related protein At2g37460-like (LOC100806461), mRNA	Q9ZUS1	WAT1-related protein At2g37460	.	EamA	EamA-like transporter family. This family includes many hypothetical membrane proteins of unknown function. Many of the proteins contain two copies of the aligned region. The family used to be known as DUF6.	.	.
	Glyma.03G174100	123	122	95	76.2045	41	45	42	2.2962	1.19925	0.000259267	0.00957263	up	yes	protein_coding	PREDICTED: uncharacterized protein LOC100810015 [Glycine max]	gi|955312487|ref|XM_003521305.3|	1458	0	PREDICTED: Glycine max uncharacterized LOC100810015 (LOC100810015), mRNA	Q58FZ0	Protein SODIUM POTASSIUM ROOT DEFECTIVE 2	.	HMA	Heavy-metal-associated domain.	.	.
	Glyma.03G180200	62	61	72	41.4866	15	32	18	2.52873	1.33841	0.00090603	0.0255437	up	yes	protein_coding	PREDICTED: E3 ubiquitin-protein ligase MARCH11-like [Glycine max]	gi|955312582|ref|XM_003521339.3|	1962	0	PREDICTED: Glycine max E3 ubiquitin-protein ligase MARCH11-like (LOC100783117), mRNA	.	.	.	RINGv	RING-variant domain.	.	.
	Glyma.03G180900	358	438	129	165.363	26	43	11	10.3321	3.36906	3.27e-05	0.0017189	up	yes	protein_coding	PREDICTED: aquaporin PIP2-7-like [Glycine max]	gi|955312592|ref|XM_003521344.3|	1122	0	PREDICTED: Glycine max aquaporin PIP2-7-like (LOC100785783), mRNA	Q9ATM4	Aquaporin PIP2-7	SMc01870	MIP	Major intrinsic protein. MIP (Major Intrinsic Protein) family proteins exhibit essentially two distinct types of channel properties: (1) specific water transport by the aquaporins, and (2) small neutral solutes transport, such as glycerol by the glycerol facilitators.	.	.
	Glyma.03G188500	549	701	324	337.4	196	128	149	2.95597	1.56363	6.12e-06	0.000405301	up	yes	protein_coding	PREDICTED: polyadenylate-binding protein 7-like [Glycine max]	gi|955312670|ref|XM_003521379.3|	2537	0	PREDICTED: Glycine max polyadenylate-binding protein 7-like (LOC100804671), mRNA	Q9ZQA8	Polyadenylate-binding protein 7	.	RRM_1	RNA recognition motif. (a.k.a. RRM, RBD, or RNP domain). The RRM motif is probably diagnostic of an RNA binding protein. RRMs are found in a variety of RNA binding proteins, including various hnRNP proteins, proteins implicated in regulation of alternative splicing, and protein components of snRNPs. The motif also appears in a few single stranded DNA binding proteins. The RRM structure consists o…	K13126	PABPC; polyadenylate-binding protein
	Glyma.03G191100	102	67	120	63.6181	26	51	36	2.12469	1.08725	0.00177002	0.0429061	up	yes	protein_coding	PREDICTED: heat stress transcription factor A-3-like [Glycine max]	gi|955312720|ref|XM_006576993.2|	1775	0	PREDICTED: Glycine max heat stress transcription factor A-3-like (LOC100788429), mRNA	Q8GYY1	Heat stress transcription factor A-3	SPAC8C9.14_1	HSF_DNA-bind	HSF-type DNA-binding.	K09419	HSFF; heat shock transcription factor, other eukaryote
	Glyma.03G200800	57	126	19	33.7085	0	0	0	339.044	8.40533	2.28e-06	0.000167688	up	yes	protein_coding	PREDICTED: cytokinin riboside 5'-monophosphate phosphoribohydrolase LOG7 [Glycine max]（细胞分裂素核苷 5'-单磷酸磷酸核糖水解酶)	gi|955390010|ref|XM_003553570.3|	1018	0	PREDICTED: Glycine max cytokinin riboside 5'-monophosphate phosphoribohydrolase LOG7-like (LOC100788087), mRNA	Q8GW29	Cytokinin riboside 5'-monophosphate phosphoribohydrolase LOG7	RSc2087	Lysine_decarbox	Possible lysine decarboxylase. The members of this family share a highly conserved motif PGGXGTXXE that is probably functionally important. This family includes proteins annotated as lysine decarboxylases, although the evidence for this is not clear.	.	.
	Glyma.03G201000	448	72	265	162.673	85	76	88	2.63388	1.39719	0.00185602	0.0444196	up	yes	protein_coding	PREDICTED: protein YLS9 [Glycine max]	gi|224923152|gb|AC235388.1|	1324	0	Glycine max strain Williams 82 clone GM_WBb0116A09, complete sequence	Q9SJ52	NDR1/HIN1-like protein 10	.	LEA_2	Late embryogenesis abundant protein. Different types of LEA proteins are expressed at different stages of late embryogenesis in higher plant seed embryos and under conditions of dehydration stress. The function of these proteins is unknown. This family represents a group of LEA proteins that appear to be distinct from those in pfam02987. The family DUF1511, pfam07427, has now been merged into thi…	.	.
	Glyma.03G210100	418	618	348	313.87	160	213	149	2.32488	1.21716	0.000127953	0.00544364	up	yes	protein_coding	uncharacterized protein LOC100305984 [Glycine max]	gi|955310122|ref|XM_006576083.2|	689	0	PREDICTED: Glycine max uncharacterized LOC100305984 (LOC100305984), transcript variant X1, mRNA	O04341	Monothiol glutaredoxin-S9	SPAC4F10.20	Glutaredoxin	Glutaredoxin.	.	.
	Glyma.03G221400	84	58	20	28.6793	4	1	9	10.4796	3.38952	2.53e-06	0.000184354	up	yes	protein_coding	PREDICTED: long chain acyl-CoA synthetase 1-like [Glycine max]	gi|955313083|ref|XM_014773965.1|	2308	0	PREDICTED: Glycine max long chain acyl-CoA synthetase 1-like (LOC100807687), transcript variant X3, mRNA	O22898	Long chain acyl-CoA synthetase 1	SPBP4H10.11c	AMP-binding	AMP-binding enzyme.	K01897	ACSL, fadD; long-chain acyl-CoA synthetase [EC:6.2.1.3]
	Glyma.03G222700	39	44	33	22.4786	2	14	8	4.17779	2.06274	0.000607564	0.0188765	up	yes	protein_coding	Sex determination protein tasselseed-2 [Glycine soja]	gi|255644556|gb|BT097529.1|	1096	0	Soybean clone JCVI-FLGm-22K21 unknown mRNA	Q94K41	Short-chain dehydrogenase reductase 3b	CC0094	adh_short	short chain dehydrogenase. This family contains a wide variety of dehydrogenases.	.	.
	Glyma.03G223600	100	94	116	276.194	675	387	197	0.205796	-2.28071	6.08e-10	1.11e-07	down	yes	protein_coding	PREDICTED: protein RADIALIS-like 3 [Glycine max]	gi|224923176|gb|AC235412.1|	2804	0	Glycine max strain Williams 82 clone GM_WBb0129K09, complete sequence	Q1A173	Protein RADIALIS-like 6	.	DUF3430	Protein of unknown function (DUF3430). This family of proteins are functionally uncharacterized. This protein is found in eukaryotes. Proteins in this family are typically between 209 to 265 amino acids in length.	.	.
	Glyma.03G228900	1544	1589	684	835.472	415	351	471	2.76138	1.46539	1.76e-05	0.00102401	up	yes	protein_coding	hypothetical protein GLYMA_03G228900 [Glycine max]	gi|955313174|ref|XM_003521601.3|	1255	0	PREDICTED: Glycine max ATP-citrate synthase alpha chain protein 2 (LOC100787551), transcript variant X2, mRNA	Q2QZ86	ATP-citrate synthase alpha chain protein 2	SPAC22A12.16	ATP-grasp_2	ATP-grasp domain.	.	.
	Glyma.03G231500	187	158	106	92.349	37	38	43	3.34303	1.74116	8.77e-07	7.36e-05	up	yes	protein_coding	Peptide chain release factor 2 [Glycine soja]	gi|955389761|ref|XM_003553658.3|	827	0	PREDICTED: Glycine max peptide chain release factor PrfB2, chloroplastic-like (LOC100797427), mRNA	F4I532	Peptide chain release factor PrfB2, chloroplastic	AGc2479	PCRF	PCRF domain. This domain is found in peptide chain release factors.	K02836	prfB; peptide chain release factor 2
	Glyma.03G233100	24	16	14	9.67135	0	3	4	6.69834	2.7438	0.00182443	0.0439472	up	yes	protein_coding	PREDICTED: kinesin-4-like [Glycine max]	gi|955313222|ref|XM_003520747.3|	3809	0	PREDICTED: Glycine max kinesin-4-like (LOC100816952), mRNA	O81635	Kinesin-like protein KIN-14G	SPAC664.10	Kinesin	Kinesin motor domain.	K10406	KIFC2_3; kinesin family member C2/C3
	Glyma.03G242900	12104	15720	8425	8455.66	3281	4910	6848	2.14511	1.10105	0.000595893	0.0185918	up	yes	protein_coding	Superoxide dismutase [Cu-Zn] [Glycine soja]	gi|402766588|ref|NM_001249007.2|	626	0	Glycine max uncharacterized LOC100305732 (LOC100305732), mRNA	Q7M1R5	Superoxide dismutase [Cu-Zn]	YJR104c	Sod_Cu	Copper/zinc superoxide dismutase (SODC). superoxide dismutases (SODs) catalyse the conversion of superoxide radicals to hydrogen peroxide and molecular oxygen. Three evolutionarily distinct families of SODs are known, of which the copper/zinc-binding family is one. Defects in the human SOD1 gene cause familial amyotrophic lateral sclerosis (Lou Gehrig's disease). Structure is an eight-stranded be…	K04565	SOD1; superoxide dismutase, Cu-Zn family [EC:1.15.1.1]
	Glyma.03G244300	133	109	204	208.116	285	208	298	0.467011	-1.09847	3.14e-06	0.000223563	down	yes	protein_coding	PREDICTED: benzyl alcohol O-benzoyltransferase-like [Glycine max]	gi|955313372|ref|XM_003521688.3|	1641	0	PREDICTED: Glycine max benzyl alcohol O-benzoyltransferase-like (LOC100787380), mRNA	Q8GT20	Benzyl alcohol O-benzoyltransferase	.	Transferase	Transferase family. This family includes a number of transferase enzymes. These include anthranilate N-hydroxycinnamoyl/benzoyltransferase that catalyses the first committed reaction of phytoalexin biosynthesis. Deacetylvindoline 4-O-acetyltransferase EC:2.3.1.107 catalyses the last step in vindoline biosynthesis is also a member of this family. The motif HXXXD is probably part of the active site…	.	.
	Glyma.03G248100	71	90	44	41.931	18	15	18	3.55153	1.82844	7.27e-05	0.00336495	up	yes	protein_coding	PREDICTED: uncharacterized protein At2g34160-like isoform X1 [Glycine max]	gi|955313428|ref|XM_003520794.3|	754	0	PREDICTED: Glycine max uncharacterized protein At2g34160-like (LOC100799167), transcript variant X1, mRNA	O22969	Uncharacterized protein At2g34160	.	Alba	Alba. Alba is a novel chromosomal protein that coats archaeal DNA without compacting it.	.	.
	Glyma.03G252600	16	9	8	5.15791	0	0	0	51.7164	5.69255	0.000137746	0.00581432	up	yes	protein_coding	GDSL esterase/lipase, partial [Glycine soja]	gi|955313510|ref|XM_003521735.3|	1395	0	PREDICTED: Glycine max GDSL esterase/lipase At5g33370 (LOC100812886), mRNA	Q8LB81	GDSL esterase/lipase At5g33370	all3634	Lipase_GDSL	GDSL-like Lipase/Acylhydrolase.	.	.
	Glyma.03G257200	37	22	7	11.0636	0	2	0	29.3765	4.87659	0.000149096	0.00617585	up	yes	protein_coding	PREDICTED: probable non-specific lipid-transfer protein 1 [Glycine max]	gi|955314367|ref|XM_003521758.3|	508	0	PREDICTED: Glycine max probable non-specific lipid-transfer protein 1 (LOC100780607), mRNA	Q40905	Probable non-specific lipid-transfer protein 1	.	Tryp_alpha_amyl	Protease inhibitor/seed storage/LTP family. This family is composed of trypsin-alpha amylase inhibitors, seed storage proteins and lipid transfer proteins from plants.	.	.
	Glyma.03G261600	150	166	160	244.315	387	259	303	0.428089	-1.22402	7.06e-07	6.09e-05	down	yes	protein_coding	PREDICTED: flavonol synthase/flavanone 3-hydroxylase [Glycine max]	gi|955313623|ref|XM_003521781.3|	1401	0	PREDICTED: Glycine max flavonol synthase/flavanone 3-hydroxylase (LOC100793902), mRNA	Q9ZSA8	Protein DMR6-LIKE OXYGENASE 1	PA4191	2OG-FeII_Oxy	2OG-Fe(II) oxygenase superfamily. This family contains members of the 2-oxoglutarate (2OG) and Fe(II)-dependent oxygenase superfamily. This family includes the C-terminal of prolyl 4-hydroxylase alpha subunit. The holoenzyme has the activity EC:1.14.11.2 catalyzing the reaction: Procollagen L-proline + 2-oxoglutarate + O2 <=> procollagen trans- 4-hydroxy-L-proline + succinate + CO2. The full enzy…	.	.
	Glyma.03G261900	71	41	39	25.8581	5	4	4	10.0123	3.3237	4.13e-08	5.02e-06	up	yes	protein_coding	PREDICTED: probably inactive receptor-like protein kinase At2g46850 [Glycine max]	gi|955313624|ref|XM_003520838.3|	2444	0	PREDICTED: Glycine max probably inactive receptor-like protein kinase At2g46850 (LOC100779880), mRNA	Q8S8N4	Probably inactive receptor-like protein kinase At2g46850	CAC0404_1	Pkinase_Tyr	Protein tyrosine kinase.	.	.
	Glyma.04G004200	650	494	280	267.646	69	91	68	5.49804	2.45892	4.21e-12	1.2e-09	up	yes	protein_coding	PREDICTED: subtilisin-like protease SBT1.6 [Glycine max]	gi|955314646|ref|XM_003523448.3|	3029	0	PREDICTED: Glycine max subtilisin-like protease SBT1.6 (LOC100792501), mRNA	O49607	Subtilisin-like protease SBT1.6	AF1652_1	Peptidase_S8	Subtilase family. Subtilases are a family of serine proteases. They appear to have independently and convergently evolved an Asp/Ser/His catalytic triad, like that found in the trypsin serine proteases (see pfam00089). Structure is an alpha/beta fold containing a 7-stranded parallel beta sheet, order 2314567.	.	.
	Glyma.04G005300	157	181	227	119.075	47	78	61	2.55149	1.35134	1.13e-06	9.18e-05	up	yes	protein_coding	PREDICTED: peptidyl-prolyl cis-trans isomerase 1-like [Glycine max]	gi|955314664|ref|XM_003522698.3|	775	0	PREDICTED: Glycine max peptidyl-prolyl cis-trans isomerase 1-like (LOC100787030), mRNA	O49886	Peptidyl-prolyl cis-trans isomerase	slr1251	Pro_isomerase	Cyclophilin type peptidyl-prolyl cis-trans isomerase/CLD. The peptidyl-prolyl cis-trans isomerases, also known as cyclophilins, share this domain of about 109 amino acids. Cyclophilins have been found in all organisms studied so far and catalyse peptidyl-prolyl isomerization during which the peptide bond preceding proline (the peptidyl-prolyl bond) is stabilized in the cis conformation. Mammalian…	.	.
	Glyma.04G010100	5379	7110	1237	2272.32	4	4	3	1143.56	10.1593	9.36e-27	2.21e-23	up	yes	protein_coding	hypothetical protein GLYMA_04G010100 [Glycine max]	gi|21907958|dbj|AP004942.1|	89	1e-37	Lotus japonicus genomic DNA, chromosome 1, clone: LjT43P05, TM0113, complete sequence	.	.	.	TP2	Nuclear transition protein 2.	.	.
	Glyma.04G021600	42	44	26	20.6722	6	8	2	6.08704	2.60574	4.02e-05	0.00205706	up	yes	protein_coding	Expansin-A11 [Glycine soja]	gi|210142202|dbj|AK246121.1|	1141	0	Glycine max cDNA, clone: GMFL01-52-J15	Q9LNU3	Expansin-A11	.	Pollen_allerg_1	Pollen allergen. This family contains allergens lol PI, PII and PIII from Lolium perenne.	.	.
	Glyma.04G022100	9	12	25	58.6514	97	89	103	0.131135	-2.93088	6.41e-15	2.84e-12	down	yes	protein_coding	bZIP transcription factor bZIP46 [Glycine max]	gi|113367171|gb|DQ787033.1|	794	0	Glycine max bZIP transcription factor bZIP46 (bZIP46) mRNA, complete cds	Q9LES3	ABSCISIC ACID-INSENSITIVE 5-like protein 2	.	bZIP_2	Basic region leucine zipper.	K14432	ABF; ABA responsive element binding factor
	Glyma.04G044300	160	138	41	70.645	32	28	26	3.54345	1.82516	0.000240329	0.0090553	up	yes	protein_coding	hypothetical protein GLYMA_04G044300 [Glycine max]	gi|255646866|gb|BT098707.1|	677	0	Soybean clone JCVI-FLGm-16P15 unknown mRNA	Q9ZWT2	Cytochrome B5 isoform D	SPCC16A11.10c	Cyt-b5	Cytochrome b5-like Heme/Steroid binding domain. This family includes heme binding domains from a diverse range of proteins. This family also includes proteins that bind to steroids. The family includes progesterone receptors. Many members of this subfamily are membrane anchored by an N-terminal transmembrane alpha helix. This family also includes a domain in some chitin synthases. There is no kno…	.	.
	Glyma.04G045900	9	19	8	5.79216	0	0	0	57.8661	5.85465	8.24e-05	0.00373452	up	yes	protein_coding	hypothetical protein glysoja_019525 [Glycine soja]	gi|955327905|ref|XR_001388975.1|	307	2e-158	PREDICTED: Glycine max uncharacterized LOC106799198 (LOC106799198), transcript variant X1, ncRNA	.	.	.	MxiM	Pilot protein MxiM. MxiM, a Shigella pilot protein, is essential for the assembly and membrane association of the Shigella secretin MxiD. MxiM contains an orthologous secretin component and has a specific binding domain for the acyl chains of bacterial lipids. The C terminal domain of MxiD hinders lipid binding to MxiM.	.	.
	Glyma.04G052000	155	171	209	110.637	39	74	50	2.76013	1.46474	8.75e-07	7.36e-05	up	yes	protein_coding	heat shock factor protein HSF30-like [Glycine max]	gi|955314485|ref|XR_413732.2|	1911	0	PREDICTED: Glycine max heat shock factor protein HSF30-like (LOC100794605), transcript variant X1, misc_RNA	P41152	Heat shock factor protein HSF30	SPAC8C9.14_1	HSF_DNA-bind	HSF-type DNA-binding.	.	.
	Glyma.04G055600	46	95	31	34.8218	11	13	14	4.07211	2.02578	0.000242997	0.00913213	up	yes	protein_coding	hypothetical protein GLYMA_04G055600 [Glycine max]	gi|593269407|ref|XM_007136819.1|	1001	0	Phaseolus vulgaris hypothetical protein (PHAVU_009G081800g) mRNA, complete cds	Q9FUJ1	Cytokinin dehydrogenase 7	all0324	Cytokin-bind	Cytokinin dehydrogenase 1, FAD and cytokinin binding. Members of this family adopt an alpha+beta sandwich structure with an antiparallel beta-sheet, in a ferredoxin-like fold. They are predominantly found in plant cytokinin dehydrogenase 1, where they are capable of binding both FAD and cytokinin substrates. The substrate displays a 'plug-into-socket' binding mode that seals the catalytic site an…	K00279	CKX; cytokinin dehydrogenase [EC:1.5.99.12]
	Glyma.04G062600	91	119	90	174.293	219	205	287	0.365404	-1.45244	1.28e-07	1.37e-05	down	yes	protein_coding	PREDICTED: zinc finger protein 1-like [Glycine max]	gi|955315364|ref|XM_003523627.3|	1109	0	PREDICTED: Glycine max zinc finger protein 1-like (LOC100819663), mRNA	Q39262	Zinc finger protein 3	.	Ufd2P_core	Ubiquitin elongating factor core. This is the most conserved part of the core region of Ufd2P ubiquitin elongating factor or E4, running from helix alpha-11 to alpha-38. It consists of 31 helices of variable length connected by loops of variable size forming a compact unit; the helical packing pattern of the compact unit consists of five structural repeats that resemble tandem Armadillo (ARM) rep…	.	.
	Glyma.04G065600	116	104	69	57.2571	13	26	26	3.89083	1.96008	3.32e-06	0.000234959	up	yes	protein_coding	Putative lipid-binding protein [Glycine soja]	gi|210143912|dbj|AK286694.1|	922	0	Glycine max cDNA, clone: GMFL01-34-I18	Q9SU35	pEARLI1-like lipid transfer protein 1	.	Hydrophob_seed	Hydrophobic seed protein. This domain has a four-helix bundle structure. It contains four disulfide bonds, of which three function to keep the C- and N-terminal parts of the molecule in place.	.	.
	Glyma.04G066100	18	15	1	5.65678	0	0	0	56.5325	5.82101	0.000345747	0.0120126	up	yes	protein_coding	PREDICTED: uncharacterized protein LOC100781177 [Glycine max]	gi|955315401|ref|XM_006578076.2|	1397	0	PREDICTED: Glycine max uncharacterized LOC100781177 (LOC100781177), mRNA	Q9BV90	U11/U12 small nuclear ribonucleoprotein 25 kDa protein	.	ubiquitin	Ubiquitin family. This family contains a number of ubiquitin-like proteins: SUMO (smt3 homologue) Nedd8, Elongin B, Rub1, and Parkin. A number of them are thought to carry a distinctive five-residue motif termed the proteasome-interacting motif (PIM), which may have a biologically significant role in protein delivery to proteasomes and recruitment of proteasomes to transcription sites.	K13153	SNRNP25; U11/U12 small nuclear ribonucleoprotein 25 kDa protein
	Glyma.04G070500	40	54	34	25.7372	13	5	13	3.61256	1.85302	0.00053486	0.0169803	up	yes	protein_coding	PREDICTED: probable inactive 2-oxoglutarate-dependent dioxygenase AOP2 [Glycine max]	gi|955315504|ref|XM_003522587.3|	1175	0	PREDICTED: Glycine max probable inactive 2-oxoglutarate-dependent dioxygenase AOP2 (LOC100817159), mRNA	Q945B6	Probable 2-oxoglutarate-dependent dioxygenase AOP1.2	PA0147	2OG-FeII_Oxy	2OG-Fe(II) oxygenase superfamily. This family contains members of the 2-oxoglutarate (2OG) and Fe(II)-dependent oxygenase superfamily. This family includes the C-terminal of prolyl 4-hydroxylase alpha subunit. The holoenzyme has the activity EC:1.14.11.2 catalyzing the reaction: Procollagen L-proline + 2-oxoglutarate + O2 <=> procollagen trans- 4-hydroxy-L-proline + succinate + CO2. The full enzy…	.	.
	Glyma.04G072200	50	49	18	19.8067	3	0	2	20.9449	4.38853	6.36e-07	5.6e-05	up	yes	protein_coding	PREDICTED: polyadenylate-binding protein-interacting protein 6-like [Glycine max]	gi|955315516|ref|XM_006578113.2|	823	0	PREDICTED: Glycine max polyadenylate-binding protein-interacting protein 6-like (LOC102663546), mRNA	.	.	.	DUF410	Protein of unknown function (DUF410). This family of proteins is from Caenorhabditis elegans and has no known function. The protein has some GO references indicating that the protein has a positive regulation of growth rate and is involved in nematode larval development.	.	.
	Glyma.04G075100	938	1183	643	592.242	286	311	249	2.87563	1.52388	4.66e-07	4.29e-05	up	yes	protein_coding	hypothetical protein GLYMA_04G075100 [Glycine max]	gi|955315568|ref|XR_413811.2|	3263	0	PREDICTED: Glycine max plasma membrane ATPase 4 (LOC100785442), transcript variant X2, misc_RNA	Q03194	Plasma membrane ATPase 4	MA2833	E1-E2_ATPase	E1-E2 ATPase.	.	.
	Glyma.04G075800	127	49	224	71.0674	22	35	20	4.11815	2.04199	4.05e-06	0.000280284	up	yes	protein_coding	PREDICTED: uncharacterized protein LOC100787739 [Glycine max]	gi|955315580|ref|XM_003522617.3|	713	0	PREDICTED: Glycine max uncharacterized LOC100787739 (LOC100787739), mRNA	.	.	.	zf-Dof	Dof domain, zinc finger. The Dof domain is a zinc finger DNA-binding domain, that shows resemblance to the Cys2 zinc finger.	.	.
	Glyma.04G083200	551	541	327	291.957	152	91	131	3.33851	1.7392	6.37e-08	7.43e-06	up	yes	protein_coding	PREDICTED: aquaporin TIP4-1 [Glycine max]	gi|955315664|ref|XM_003522660.3|	1067	0	PREDICTED: Glycine max aquaporin TIP4-1 (LOC100811447), mRNA	O82316	Aquaporin TIP4-1	mll6943	MIP	Major intrinsic protein. MIP (Major Intrinsic Protein) family proteins exhibit essentially two distinct types of channel properties: (1) specific water transport by the aquaporins, and (2) small neutral solutes transport, such as glycerol by the glycerol facilitators.	K09873	TIP; aquaporin TIP
	Glyma.04G086300	82	75	106	126.957	179	87	223	0.454166	-1.13871	0.000471029	0.0153192	down	yes	protein_coding	PREDICTED: NADP-dependent malic enzyme isoform X1 [Glycine max]	gi|955315705|ref|XM_003522671.3|	2224	0	PREDICTED: Glycine max NADP-dependent malic enzyme (LOC100818219), transcript variant X2, mRNA	P12628	NADP-dependent malic enzyme	STM1566	Malic_M	Malic enzyme, NAD binding domain.	.	.
	Glyma.04G088200	129	274	85	101.345	28	48	45	3.64813	1.86716	5.8e-05	0.00278838	up	yes	protein_coding	Amino acid permease 6 [Glycine soja]	gi|403043952|ref|NM_001255887.2|	1702	0	Glycine max amino acid permease 6-like (LOC100777963), mRNA	P92934	Amino acid permease 6	YKL146w	Aa_trans	Transmembrane amino acid transporter protein. This transmembrane region is found in many amino acid transporters including UNC-47 and MTR. UNC-47 encodes a vesicular amino butyric acid (GABA) transporter, (VGAT). UNC-47 is predicted to have 10 transmembrane domains. MTR is a N system amino acid transporter system protein involved in methyltryptophan resistance. Other members of this family includ…	.	.
	Glyma.04G089700	265	291	390	197.194	88	107	108	2.61814	1.38854	3.39e-10	6.66e-08	up	yes	protein_coding	PREDICTED: phosphoenolpyruvate carboxykinase [ATP]-like [Glycine max]	gi|955315764|ref|XM_003522688.3|	2283	0	PREDICTED: Glycine max phosphoenolpyruvate carboxykinase [ATP]-like (LOC100781710), mRNA	Q9T074	Phosphoenolpyruvate carboxykinase (ATP)	YKR097w	PEPCK_ATP	Phosphoenolpyruvate carboxykinase.	K01610	E4.1.1.49, pckA; phosphoenolpyruvate carboxykinase (ATP) [EC:4.1.1.49]
	Glyma.04G097500	210	248	253	327.157	474	327	411	0.499483	-1.00149	1.12e-05	0.000696775	down	yes	protein_coding	PREDICTED: purine permease 1-like [Glycine max]	gi|955315885|ref|XM_003522727.3|	1483	0	PREDICTED: Glycine max purine permease 1-like (LOC100803818), mRNA	Q9FZ96	Purine permease 1	.	TPT	Triose-phosphate Transporter family. This family includes transporters with a specificity for triose phosphate.	.	.
	Glyma.04G103600	85	78	92	57.2004	35	26	41	2.12251	1.08577	0.000905836	0.0255437	up	yes	protein_coding	PREDICTED: probable trehalose-phosphate phosphatase J [Glycine max]	gi|955315946|ref|XM_003523776.3|	1677	0	PREDICTED: Glycine max probable trehalose-phosphate phosphatase J (LOC100788641), mRNA	Q5HZ05	Probable trehalose-phosphate phosphatase J	Rv3372_2	Trehalose_PPase	Trehalose-phosphatase. This family consist of trehalose-phosphatases EC:3.1.3.12 these enzyme catalyse the de-phosphorylation of trehalose-6-phosphate to trehalose and orthophosphate. The aligned region is present in trehalose-phosphatases and comprises the entire length of the protein it is also found in the C-terminus of trehalose-6-phosphate synthase EC:2.4.1.15 adjacent to the trehalose-6-pho…	K01087	otsB; trehalose 6-phosphate phosphatase [EC:3.1.3.12]
	Glyma.04G127900	13	9	13	5.47537	0	0	1	27.3997	4.77609	0.000903139	0.0255315	up	yes	protein_coding	PREDICTED: WAT1-related protein At5g07050-like [Glycine max]	gi|571450360|ref|XM_003523876.2|	1577	0	PREDICTED: Glycine max WAT1-related protein At5g07050-like (LOC100804359), mRNA	Q9FL41	WAT1-related protein At5g07050	.	EamA	EamA-like transporter family. This family includes many hypothetical membrane proteins of unknown function. Many of the proteins contain two copies of the aligned region. The family used to be known as DUF6.	.	.
	Glyma.04G136600	166	21	209	68.3584	23	26	16	4.82313	2.26997	5.13e-05	0.00252122	up	yes	protein_coding	Putative calcium-binding protein CML19 [Glycine soja]	gi|351724638|ref|NM_001248088.1|	734	0	Glycine max uncharacterized LOC100526852 (LOC100526852), mRNA	Q8RYJ8	Putative calcium-binding protein CML19	SPAC3A12.14	EF-hand_8	EF-hand domain pair.	K13448	CML; calcium-binding protein CML
	Glyma.04G145600	34	39	27	17.8384	2	3	7	7.28396	2.86472	1.71e-05	0.000999142	up	yes	protein_coding	PREDICTED: uncharacterized protein LOC100817650 [Glycine max]	gi|955316413|ref|XM_006602358.2|	1121	0	PREDICTED: Glycine max uncharacterized LOC100817650 (LOC100817650), transcript variant X1, mRNA	.	.	.	Usp	Universal stress protein family. The universal stress protein UspA is a small cytoplasmic bacterial protein whose expression is enhanced when the cell is exposed to stress agents. UspA enhances the rate of cell survival during prolonged exposure to such conditions, and may provide a general "stress endurance" activity. The crystal structure of Haemophilus influenzae UspA reveals an alpha/beta fol…	.	.
	Glyma.04G156100	337	273	54	108.955	0	0	0	1096.67	10.0989	6.59e-09	9.86e-07	up	yes	protein_coding	PREDICTED: heptahelical transmembrane protein 2 [Glycine max] （七螺旋跨膜蛋白 ）	gi|955316523|ref|XM_003523989.3|	1268	0	PREDICTED: Glycine max heptahelical transmembrane protein 2 (LOC100804360), mRNA	Q84N34	Heptahelical transmembrane protein 2	SPBC12C2.09c	HlyIII	Haemolysin-III related. Members of this family are integral membrane proteins. This family includes a protein with hemolytic activity from Bacillus cereus. It has been proposed that YOL002c encodes a Saccharomyces cerevisiae protein that plays a key role in metabolic pathways that regulate lipid and phosphate metabolizm. In eukaryotes, members are seven-transmembrane pass molecules found to encod…	.	.
	Glyma.04G164300	55	90	63	43.9065	13	27	23	2.86179	1.51692	0.00048412	0.0156835	up	yes	protein_coding	PREDICTED: dr1-associated corepressor homolog [Glycine max]	gi|955316640|ref|XM_006578492.2|	2353	0	PREDICTED: Glycine max dr1-associated corepressor homolog (LOC102662018), mRNA	Q9SHD0	Zinc finger protein ZAT4	.	zf-C2H2_6	C2H2-type zinc finger.	.	.
	Glyma.04G168500	37	141	23	34.6801	1	0	5	31.8327	4.99244	0.00039422	0.0133033	up	yes	protein_coding	PREDICTED: GDSL esterase/lipase At1g74460-like [Glycine max]	gi|955318674|ref|XM_003522970.3|	1194	0	PREDICTED: Glycine max GDSL esterase/lipase At1g74460-like (LOC100803991), mRNA	Q9CA68	GDSL esterase/lipase At1g74460	all3634	Lipase_GDSL	GDSL-like Lipase/Acylhydrolase.	.	.
	Glyma.04G176700	15	19	14	7.50896	0	0	0	75.2379	6.23339	8.12e-06	0.000523418	up	yes	protein_coding	hypothetical protein GLYMA_04G176700 [Glycine max]	gi|955318690|ref|XM_014775265.1|	706	0	PREDICTED: Glycine max transcription factor MYB35-like (LOC102659885), mRNA	Q9XHV0	Transcription factor MYB80	ECU11g1690	Myb_DNA-binding	Myb-like DNA-binding domain. This family contains the DNA binding domains from Myb proteins, as well as the SANT domain family.	K09422	MYBP; myb proto-oncogene protein, plant
	Glyma.04G179600	21	29	18	12.9089	3	6	3	4.92015	2.2987	0.00126726	0.0331032	up	yes	protein_coding	hypothetical protein GLYMA_04G179600 [Glycine max]	gi|955316846|ref|XR_001388004.1|	1787	0	PREDICTED: Glycine max uncharacterized LOC106798431 (LOC106798431), ncRNA	.	.	.	DUF2764	Protein of unknown function (DUF2764). This bacterial family of proteins has no known function.	.	.
	Glyma.04G190400	682	542	1205	522.863	277	338	311	2.13751	1.09593	1.09e-06	8.91e-05	up	yes	protein_coding	PREDICTED: leucine-rich repeat receptor-like serine/threonine/tyrosine-protein kinase SOBIR1 [Glycine max]	gi|955317017|ref|XM_003523069.3|	2245	0	PREDICTED: Glycine max leucine-rich repeat receptor-like serine/threonine/tyrosine-protein kinase SOBIR1 (LOC100811980), mRNA	Q9SKB2	Leucine-rich repeat receptor-like serine/threonine/tyrosine-protein kinase SOBIR1	.	Pkinase	Protein kinase domain.	.	.
	Glyma.04G193900	34	29	75	84.1224	113	155	86	0.314402	-1.66932	3.46e-06	0.000244217	down	yes	protein_coding	PREDICTED: uncharacterized protein LOC102664115 [Glycine max]	gi|955317077|ref|XM_006578633.2|	1234	0	PREDICTED: Glycine max uncharacterized LOC102664115 (LOC102664115), mRNA	.	.	.	Pox_Rif	Poxvirus rifampicin resistance protein.	.	.
	Glyma.04G195700	542	418	464	321.742	193	181	198	2.12431	1.087	6.26e-07	5.54e-05	up	yes	protein_coding	PREDICTED: F-box protein At1g67340 [Glycine max]	gi|955317122|ref|XM_003523097.3|	1598	0	PREDICTED: Glycine max F-box protein At1g67340 (LOC100781713), mRNA	Q9FYF9	F-box protein At1g67340	.	zf-MYND	MYND finger.	.	.
	Glyma.04G214000	180	150	148	101.368	58	40	55	2.68012	1.4223	1.76e-06	0.000134143	up	yes	protein_coding	uncharacterized protein LOC100306461 precursor [Glycine max]	gi|402766131|ref|NM_001248463.2|	694	0	Glycine max uncharacterized LOC100306461 (LOC100306461), mRNA	O49603	Cell wall / vacuolar inhibitor of fructosidase 2	.	PMEI	Plant invertase/pectin methylesterase inhibitor. This domain inhibits pectin methylesterases (PMEs) and invertases through formation of a non-covalent 1:1 complex. It has been implicated in the regulation of fruit development, carbohydrate metabolizm and cell wall extension. It may also be involved in inhibiting microbial pathogen PMEs. It has been observed that it is often expressed as a large i…	.	.
	Glyma.04G222400	979	1029	475	565.601	326	285	321	2.37123	1.24564	0.000160101	0.00656675	up	yes	protein_coding	PREDICTED: chalcone isomerase 4B isoform X1 [Glycine max]	gi|955314581|ref|XM_006577815.2|	1137	0	PREDICTED: Glycine max chalcone isomerase 4B (LOC778027), transcript variant X1, mRNA	Q8VZW3	Probable chalcone--flavonone isomerase 3	.	Chalcone	Chalcone-flavanone isomerase. Chalcone-flavanone isomerase is a plant enzyme responsible for the isomerization of chalcone to naringenin, a key step in the biosynthesis of flavonoids.	K01859	E5.5.1.6; chalcone isomerase [EC:5.5.1.6]
	Glyma.04G226100	246	230	221	145.638	56	77	78	2.83391	1.5028	2.28e-08	2.9e-06	up	yes	protein_coding	PREDICTED: UNC93-like protein 1 [Glycine max]	gi|955317577|ref|XM_003522472.3|	1778	0	PREDICTED: Glycine max UNC93-like protein 1 (LOC100796714), mRNA	Q8LG53	UNC93-like protein 2	.	MFS_1	Major Facilitator Superfamily.	.	.
	Glyma.04G227000	78	65	51	30.551	0	1	0	156.422	7.2893	6.42e-09	9.67e-07	up	yes	protein_coding	hypothetical protein GLYMA_04G227000 [Glycine max]	gi|955366617|ref|XM_014767517.1|	550	0	PREDICTED: Glycine max probable plastid-lipid-associated protein 14, chloroplastic (LOC100801423), transcript variant X2, mRNA	Q9FLU5	Heavy metal-associated isoprenylated plant protein 9	.	HMA	Heavy-metal-associated domain.	.	.
	Glyma.04G230100	30	17	6	9.29817	3	1	0	11.7361	3.55288	0.00108057	0.0292187	up	yes	protein_coding	hypothetical protein glysoja_027803 [Glycine soja]	gi|955318713|ref|XR_414095.2|	536	0	PREDICTED: Glycine max uncharacterized LOC102664290 (LOC102664290), ncRNA	.	.	.	Prok-E2_C	Prokaryotic E2 family C. A divergent member of the E2/UBC superfamily of proteins found in bacteria. Members of the family contain a conserved cysteine in place of the histidine of the classical E2/UBC proteins. Members of this family are usually fused to an E1 domain at their C-terminus. The protein is usually in the gene neighborhood of a gene encoding a JAB peptidase and another encoding a pre…	.	.
	Glyma.04G241400	211	191	96	102.021	47	34	44	3.52914	1.81932	3.43e-06	0.00024289	up	yes	protein_coding	PREDICTED: bidirectional sugar transporter SWEET1-like [Glycine max]	gi|955317830|ref|XM_003523356.3|	1445	0	PREDICTED: Glycine max bidirectional sugar transporter SWEET1-like (LOC100785977), mRNA	Q8L9J7	Bidirectional sugar transporter SWEET1	.	MtN3_slv	Sugar efflux transporter for intercellular exchange. This family includes proteins such as drosophila saliva, MtN3 involved in root nodule development and a protein involved in activation and expression of recombination activation genes (RAGs). Although the molecular function of these proteins is unknown, they are almost certainly transmembrane proteins. This family contains a region of two trans…	K15382	SLC50A, SWEET; solute carrier family 50 (sugar transporter)
	Glyma.04G247300	152	122	153	89.1055	23	55	56	2.70434	1.43528	2.56e-05	0.00139754	up	yes	protein_coding	PREDICTED: beta-galactosidase 16-like isoform X3 [Glycine max]	gi|955317892|ref|XM_014774980.1|	2509	0	PREDICTED: Glycine max beta-galactosidase 16-like (LOC100780980), transcript variant X3, mRNA	Q8GX69	Beta-galactosidase 16	XF0840	Glyco_hydro_35	Glycosyl hydrolases family 35.	.	.
	Glyma.05G007100	569	785	642	976.907	1211	1201	1295	0.464428	-1.10647	7.11e-07	6.11e-05	down	yes	protein_coding	PREDICTED: carbonic anhydrase, chloroplastic isoform X2 [Glycine max]	gi|210141003|dbj|AK244922.1|	1180	0	Glycine max cDNA, clone: GMFL01-17-A06	P17067	Carbonic anhydrase, chloroplastic	BMEI0222	Pro_CA	Carbonic anhydrase. This family includes carbonic anhydrases as well as a family of non-functional homologues related to YbcF.	.	.
	Glyma.05G007600	363	359	191	182.598	76	39	93	3.905	1.96532	2.38e-07	2.36e-05	up	yes	protein_coding	PREDICTED: L-aspartate oxidase, chloroplastic [Glycine max]	gi|955319135|ref|XM_003524495.3|	2337	0	PREDICTED: Glycine max L-aspartate oxidase, chloroplastic (LOC100782806), transcript variant X1, mRNA	Q94AY1	L-aspartate oxidase, chloroplastic	RSc2447	FAD_binding_2	FAD binding domain. This family includes members that bind FAD. This family includes the flavoprotein subunits from succinate and fumarate dehydrogenase, aspartate oxidase and the alpha subunit of adenylylsulphate reductase.	K00278	nadB; L-aspartate oxidase [EC:1.4.3.16]
	Glyma.05G011800	52	49	48	28.6153	6	17	8	4.09447	2.03368	5.09e-05	0.00250858	up	yes	protein_coding	hypothetical protein GLYMA_05G011800 [Glycine max]	gi|955319192|ref|XM_014775394.1|	2902	0	PREDICTED: Glycine max transcriptional corepressor LEUNIG-like (LOC100806326), transcript variant X1, mRNA	Q9FUY2	Transcriptional corepressor LEUNIG	.	WD40	WD domain, G-beta repeat.	.	.
	Glyma.05G013300	52	23	81	77.9082	104	92	112	0.411416	-1.28133	0.00021521	0.00830309	down	yes	protein_coding	PREDICTED: transcription factor CYCLOIDEA-like [Glycine max]	gi|955319216|ref|XM_003525600.3|	1908	0	PREDICTED: Glycine max transcription factor CYCLOIDEA-like (LOC100803669), transcript variant X2, mRNA	Q8LN68	Transcription factor TB1	.	TCP	TCP family transcription factor. This is a family of TCP plant transcription factors. TCP proteins were named after the first characterized members (TB1, CYC and PCFs) and they are involved in multiple developmental control pathways. This region contains a DNA binding basic-Helix-Loop-Helix (bHLP) structure.	.	.
	Glyma.05G019200	793	2118	55	507.096	0	0	1	2620.16	11.3554	2.3e-08	2.91e-06	up	yes	protein_coding	PREDICTED: cytochrome P450 78A5-like [Glycine max]	gi|955319290|ref|XM_006579428.2|	1775	0	PREDICTED: Glycine max cytochrome P450 78A5-like (LOC100803303), mRNA	Q9LMX7	Cytochrome P450 78A5	AGc2890	p450	Cytochrome P450. Cytochrome P450s are haem-thiolate proteins involved in the oxidative degradation of various compounds. They are particularly well known for their role in the degradation of environmental toxins and mutagens. They can be divided into 4 classes, according to the method by which electrons from NAD(P)H are delivered to the catalytic site. Sequence conservation is relatively low with…	.	.
	Glyma.05G021100	69	58	50	31.3874	11	7	3	7.22925	2.85385	8.64e-08	9.76e-06	up	yes	protein_coding	PREDICTED: respiratory burst oxidase homolog protein A-like isoform X1 [Glycine max]	gi|955319327|ref|XM_006579442.2|	3363	0	PREDICTED: Glycine max respiratory burst oxidase homolog protein A-like (LOC100777461), transcript variant X1, mRNA	O48538	Respiratory burst oxidase homolog protein F	.	NAD_binding_6	Ferric reductase NAD binding domain.	K13447	RBOH; respiratory burst oxidase [EC:1.6.3.- 1.11.1.-]
	Glyma.05G036100	37	47	14	18.8879	8	6	2	5.46516	2.45026	0.000626127	0.0192349	up	yes	protein_coding	PREDICTED: probable alpha,alpha-trehalose-phosphate synthase [UDP-forming] 9 [Glycine max]	gi|955319509|ref|XM_014775445.1|	3176	0	PREDICTED: Glycine max probable alpha,alpha-trehalose-phosphate synthase [UDP-forming] 9 (LOC100808800), mRNA	Q9LRA7	Probable alpha,alpha-trehalose-phosphate synthase [UDP-forming] 9	YBR126c	Glyco_transf_20	Glycosyltransferase family 20. Members of this family belong to glycosyl transferase family 20. OtsA (Trehalose-6-phosphate synthase) is homologous to regions in the subunits of yeast trehalose-6-phosphate synthase/phosphate complex,.	K16055	TPS; trehalose 6-phosphate synthase/phosphatase [EC:2.4.1.15 3.1.3.12]
	Glyma.05G039200	37	47	13	17.1171	5	1	1	12.4462	3.63763	2.15e-05	0.00120523	up	yes	protein_coding	PREDICTED: uncharacterized protein LOC100819330 [Glycine max]	gi|955319541|ref|XM_006580585.2|	1458	0	PREDICTED: Glycine max uncharacterized LOC100819330 (LOC100819330), mRNA	.	.	.	7tm_1	7 transmembrane receptor (rhodopsin family). This family contains, amongst other G-protein-coupled receptors (GCPRs), members of the opsin family, which have been considered to be typical members of the rhodopsin superfamily. They share several motifs, mainly the seven transmembrane helices, GCPRs of the rhodopsin superfamily. All opsins bind a chromophore, such as 11-cis-retinal. The function of…	.	.
	Glyma.05G039300	48	55	16	19.3959	0	0	0	194.211	7.60148	1.36e-08	1.88e-06	up	yes	protein_coding	PREDICTED: uncharacterized protein LOC100819863 [Glycine max]	gi|955319543|ref|XM_006579509.2|	1425	0	PREDICTED: Glycine max uncharacterized LOC100819863 (LOC100819863), mRNA	.	.	.	Spore_permease	Spore germination protein.	.	.
	Glyma.05G041500	15	16	3	5.77386	0	0	1	28.6898	4.84246	0.0014702	0.0373587	up	yes	protein_coding	hypothetical protein GLYMA_05G041500 [Glycine max]	.	.	.	.	.	.	.	Sensor	Putative sensor. This family is often found at the N-terminus of proteins containing pfam07730 and pfam02518. The N-termini of proteins containing these two domains often function in stimulus sensing.	.	.
	Glyma.05G042400	680	848	316	393.688	182	143	208	3.11448	1.63899	9.32e-06	0.000586531	up	yes	protein_coding	PREDICTED: quinolinate synthase, chloroplastic [Glycine max]	gi|955319593|ref|XM_003525473.3|	2711	0	PREDICTED: Glycine max quinolinate synthase, chloroplastic (LOC100780834), mRNA	Q9FGS4	Quinolinate synthase, chloroplastic	alr3513	NadA	Quinolinate synthetase A protein. Quinolinate synthetase catalyses the second step of the de novo biosynthetic pathway of pyridine nucleotide formation. In particular, quinolinate synthetase is involved in the condensation of dihydroxyacetone phosphate and iminoaspartate to form quinolinic acid. This synthesis requires two enzymes, a FAD-containing "B protein" and an "A protein".	K03517	nadA; quinolinate synthase [EC:2.5.1.72]
	Glyma.05G053800	116	107	69	60.8315	25	25	32	3.11868	1.64094	2.48e-05	0.00136409	up	yes	protein_coding	PREDICTED: AT-hook motif nuclear-localized protein 1-like [Glycine max]	gi|955319728|ref|XM_003525731.3|	1862	0	PREDICTED: Glycine max AT-hook motif nuclear-localized protein 1-like (LOC100801730), mRNA	Q8VYJ2	AT-hook motif nuclear-localized protein 1	.	DUF296	Domain of unknown function (DUF296). This putative domain is found in proteins that contain AT-hook motifs pfam02178, which strongly suggests a DNA-binding function for the proteins as a whole. There are three highly conserved histidine residues, eg at 117, 119 and 133 in Reut_B5223, which should be a structurally conserved metal-binding unit, based on structural comparison with known metal-bindi…	.	.
	Glyma.05G055000	787	787	663	491.649	157	252	396	2.42194	1.27616	2.85e-05	0.00152822	up	yes	protein_coding	Cu/Zn-superoxide dismutase copper chaperone [Glycine max]	gi|955319008|ref|XM_006579413.2|	1217	0	PREDICTED: Glycine max Cu/Zn-superoxide dismutase copper chaperone (CCS), transcript variant X1, mRNA	Q9LD47	Copper chaperone for superoxide dismutase, chloroplastic/cytosolic	YMR038c	Sod_Cu	Copper/zinc superoxide dismutase (SODC). superoxide dismutases (SODs) catalyse the conversion of superoxide radicals to hydrogen peroxide and molecular oxygen. Three evolutionarily distinct families of SODs are known, of which the copper/zinc-binding family is one. Defects in the human SOD1 gene cause familial amyotrophic lateral sclerosis (Lou Gehrig's disease). Structure is an eight-stranded be…	K04569	CCS; copper chaperone for superoxide dismutase
	Glyma.05G057600	89	84	100	50.7873	21	12	18	4.53257	2.18033	3.64e-09	5.87e-07	up	yes	protein_coding	PREDICTED: 36.4 kDa proline-rich protein-like [Glycine max]	gi|955319780|ref|XM_003525768.3|	848	0	PREDICTED: Glycine max 36.4 kDa proline-rich protein-like (LOC100807391), mRNA	.	.	.	Hydrophob_seed	Hydrophobic seed protein. This domain has a four-helix bundle structure. It contains four disulfide bonds, of which three function to keep the C- and N-terminal parts of the molecule in place.	.	.
	Glyma.05G068800	243	282	233	170.571	88	86	120	2.23083	1.15758	1.82e-05	0.00105528	up	yes	protein_coding	Putative invertase inhibitor [Glycine soja]	gi|351720686|ref|NM_001248976.1|	742	0	Glycine max uncharacterized LOC100305474 (LOC100305474), mRNA	P83326	Pectinesterase inhibitor	.	PMEI	Plant invertase/pectin methylesterase inhibitor. This domain inhibits pectin methylesterases (PMEs) and invertases through formation of a non-covalent 1:1 complex. It has been implicated in the regulation of fruit development, carbohydrate metabolizm and cell wall extension. It may also be involved in inhibiting microbial pathogen PMEs. It has been observed that it is often expressed as a large i…	.	.
	Glyma.05G069400	121	155	26	51.2118	3	0	4	40.0804	5.32483	1.28e-05	0.000776082	up	yes	protein_coding	PREDICTED: probable purine permease 11 [Glycine max]	gi|955322661|ref|XM_006579605.2|	1304	0	PREDICTED: Glycine max probable purine permease 11 (LOC100801368), mRNA	O49726	Purine permease 21	.	TPT	Triose-phosphate Transporter family. This family includes transporters with a specificity for triose phosphate.	.	.
	Glyma.05G070600	52	79	52	39.1562	16	17	25	2.75259	1.46079	0.000774697	0.0227426	up	yes	protein_coding	PREDICTED: protein NRT1/ PTR FAMILY 7.3-like isoform X1 [Glycine max]	gi|955319958|ref|XM_006579617.2|	2534	0	PREDICTED: Glycine max protein NRT1/ PTR FAMILY 7.3-like (LOC100808276), transcript variant X1, mRNA	Q9LQL2	Protein NRT1/ PTR FAMILY 7.3	ECU11g1050	PTR2	POT family. The POT (proton-dependent oligopeptide transport) family all appear to be proton dependent transporters.	.	.
	Glyma.05G085200	189	181	175	124.148	69	65	89	2.09808	1.06907	6.65e-05	0.00311991	up	yes	protein_coding	PREDICTED: calmodulin-like protein 1 [Glycine max]	gi|224923006|gb|AC235242.1|	2288	0	Glycine max strain Williams 82 clone GM_WBb0030L03, complete sequence	Q9ZQE6	Calmodulin-like protein 30	SPAC3A12.14	EF-hand_7	EF-hand domain pair.	K13448	CML; calcium-binding protein CML
	Glyma.05G126400	16	21	59	16.1593	4	3	7	5.4937	2.45778	0.000342878	0.011945	up	yes	protein_coding	PREDICTED: probable LRR receptor-like serine/threonine-protein kinase At3g47570 [Glycine max]	gi|955320663|ref|XM_003524058.3|	4061	0	PREDICTED: Glycine max probable LRR receptor-like serine/threonine-protein kinase At3g47570 (LOC100784397), mRNA	Q9FIZ3	LRR receptor-like serine/threonine-protein kinase GSO2	lin1934_1	Pkinase	Protein kinase domain.	.	.
	Glyma.05G132300	39	31	58	59.8777	100	55	72	0.466679	-1.0995	0.00159501	0.0398162	down	yes	protein_coding	PREDICTED: uncharacterized protein LOC100796559 [Glycine max]	gi|955322739|ref|XM_006579993.2|	1151	0	PREDICTED: Glycine max uncharacterized LOC100796559 (LOC100796559), mRNA	.	.	.	PLATZ	PLATZ transcription factor. Plant AT-rich sequence and zinc-binding proteins (PLATZ) are zinc dependant DNA binding proteins. They bind to AT rich sequences and functions in transcriptional repression.	.	.
	Glyma.05G134400	84	66	43	30.6876	0	1	0	157.079	7.29535	8.57e-09	1.24e-06	up	yes	protein_coding	PREDICTED: transcription factor bHLH89-like [Glycine max]	gi|955322544|ref|XM_014776045.1|	1959	0	PREDICTED: Glycine max transcription factor bHLH89-like (LOC100801349), mRNA	Q8GX46	Transcription factor bHLH91	.	HLH	Helix-loop-helix DNA-binding domain.	.	.
	Glyma.05G147100	362	358	487	889.777	1279	1492	1147	0.257575	-1.95694	4.39e-25	7.88e-22	down	yes	protein_coding	PREDICTED: cytochrome P450 78A5-like [Glycine max]	gi|955320911|ref|XM_003524120.3|	1914	0	PREDICTED: Glycine max cytochrome P450 78A5-like (LOC100784757), mRNA	Q9LMX7	Cytochrome P450 78A5	AGc2890	p450	Cytochrome P450. Cytochrome P450s are haem-thiolate proteins involved in the oxidative degradation of various compounds. They are particularly well known for their role in the degradation of environmental toxins and mutagens. They can be divided into 4 classes, according to the method by which electrons from NAD(P)H are delivered to the catalytic site. Sequence conservation is relatively low with…	.	.
	Glyma.05G149800	281	312	101	136.95	36	47	52	4.63874	2.21373	3.43e-07	3.27e-05	up	yes	protein_coding	PREDICTED: cysteine proteinase inhibitor 4-like [Glycine max]	gi|955320948|ref|XM_003524865.3|	646	0	PREDICTED: Glycine max cysteine proteinase inhibitor 4-like (LOC100809340), mRNA	P0C579	Cysteine proteinase inhibitor 10	.	ParA	ParA/MinD ATPase like. This family contains ATPases involved in plasmid partitioning. It also contains the cytosolic Fe-S cluster assembling factor NBP35 which is required for biogenesis and export of both ribosomal subunits.	.	.
	Glyma.05G154000	29	32	17	15.1124	4	5	6	4.57425	2.19354	0.000973879	0.0269821	up	yes	protein_coding	PREDICTED: small ubiquitin-related modifier 2-like [Glycine max]	gi|955321008|ref|XM_014775688.1|	701	0	PREDICTED: Glycine max small ubiquitin-related modifier 2-like (LOC100798517), transcript variant X1, mRNA	Q9FLP6	Small ubiquitin-related modifier 2	SPBC365.06	Rad60-SLD	Ubiquitin-2 like Rad60 SUMO-like. The small ubiquitin-related modifier SUMO-1 is a Ub/Ubl family member, and although SUMO-1 shares structural similarity to Ub, SUMO's cellular functions remain distinct insomuch as SUMO modification alters protein function through changes in activity, cellular localisation, or by protecting substrates from ubiquitination. Rad60 family members contain functionally…	K12160	SUMO, SMT3; small ubiquitin-related modifier
	Glyma.05G160700	24	39	33	55.1495	69	76	79	0.365712	-1.45122	3.11e-05	0.00165122	down	yes	protein_coding	PREDICTED: uncharacterized protein LOC100793239 isoform X1 [Glycine max]	gi|955321082|ref|XM_006580113.2|	712	0	PREDICTED: Glycine max uncharacterized LOC100793239 (LOC100793239), transcript variant X1, mRNA	.	.	.	O-ag_pol_Wzy	O-antigen polysaccharide polymerase Wzy. This family includes O-antigen polysaccharide polymerases. These enzymes link O-units via a glycosidic linkage to form a long O-antigen. These enzymes vary in specificity and sequence.	.	.
	Glyma.05G162000	3	3	1	8.34295	13	14	13	0.151264	-2.72486	0.00156572	0.0391887	down	yes	protein_coding	PREDICTED: fasciclin-like arabinogalactan protein 11 [Glycine max]	gi|955321095|ref|XM_003524163.3|	1369	0	PREDICTED: Glycine max fasciclin-like arabinogalactan protein 11 (LOC100812914), mRNA	Q8LEJ6	Fasciclin-like arabinogalactan protein 11	.	Fasciclin	Fasciclin domain. This extracellular domain is found repeated four times in grasshopper fasciclin I as well as in proteins from mammals, sea urchins, plants, yeast and bacteria.	.	.
	Glyma.05G164800	149	159	133	100.755	66	62	50	2.12855	1.08987	0.000302532	0.0107841	up	yes	protein_coding	PREDICTED: uncharacterized protein LOC100819316 isoform X1 [Glycine max]	gi|955321128|ref|XM_006580135.2|	1884	0	PREDICTED: Glycine max uncharacterized LOC100819316 (LOC100819316), transcript variant X1, mRNA	Q8L7A0	Sulfite exporter TauE/SafE family protein 3	.	TauE	Sulfite exporter TauE/SafE. This is a family of integral membrane proteins where the alignment appears to contain two duplicated modules of three transmembrane helices. The proteins are involved in the transport of anions across the cytoplasmic membrane during taurine metabolizm as an exporter of sulfoacetate. This family used to be known as DUF81.	.	.
	Glyma.05G179900	168	87	172	94.1914	63	41	65	2.108	1.07587	0.000678192	0.0204184	up	yes	protein_coding	PREDICTED: ethylene-responsive transcription factor ERF060 [Glycine max]	gi|955321361|ref|XM_003525012.3|	1699	0	PREDICTED: Glycine max ethylene-responsive transcription factor ERF060 (LOC100797648), mRNA	O65665	Ethylene-responsive transcription factor ERF060	.	AP2	AP2 domain. This 60 amino acid residue domain can bind to DNA and is found in transcription factor proteins.	.	.
	Glyma.05G181200	86	67	4	26.1084	0	0	0	262.695	8.03725	0.000217898	0.00837751	up	yes	protein_coding	hypothetical protein GLYMA_05G181200 [Glycine max]	.	.	.	.	.	.	.	ETS_PEA3_N	PEA3 subfamily ETS-domain transcription factor N terminal domain. The N terminus of the PEA3 transcription factors is implicated in transactivation and in inhibition of DNA binding. Transactivation is potentiated by activation of the Ras/MAP kinase and protein kinase A signalling cascades. The N terminal region contains conserved MAP kinase phosphorylation sites.	.	.
	Glyma.05G181300	532	882	257	274.176	2	5	0	213.442	7.7377	3.4e-12	9.87e-10	up	yes	protein_coding	PREDICTED: fasciclin-like arabinogalactan protein 21 [Glycine max] （阿拉伯半乳聚糖蛋白）	gi|955321384|ref|XM_003524227.3|	1564	0	PREDICTED: Glycine max fasciclin-like arabinogalactan protein 21 (LOC100806312), mRNA	.	.	.	Fasciclin	Fasciclin domain. This extracellular domain is found repeated four times in grasshopper fasciclin I as well as in proteins from mammals, sea urchins, plants, yeast and bacteria.	.	.
	Glyma.05G191600	37	32	32	16.4634	0	1	4	17.3992	4.12095	8.41e-07	7.12e-05	up	yes	protein_coding	hypothetical protein GLYMA_05G191600 [Glycine max]	gi|922330114|ref|XM_003630216.2|	2979	0	Medicago truncatula glucan synthase-like protein partial mRNA	Q3B724	Callose synthase 5	.	Glucan_synthase	1,3-beta-glucan synthase component. This family consists of various 1,3-beta-glucan synthase components including Gls1, Gls2 and Gls3 from yeast. 1,3-beta-glucan synthase EC:2.4.1.34 also known as callose synthase catalyses the formation of a beta-1,3-glucan polymer that is a major component of the fungal cell wall. The reaction catalysed is:- UDP-glucose + {(1,3)-beta-D-glucosyl}(N) <=> UDP + {(…	K11000	CALS; callose synthase [EC:2.4.1.-]
	Glyma.05G195900	20	25	46	49.497	93	52	55	0.373151	-1.42217	0.000358881	0.0123315	down	yes	protein_coding	PREDICTED: uncharacterized protein LOC100797103 isoform X2 [Glycine max]	gi|955321551|ref|XM_014775795.1|	2517	0	PREDICTED: Glycine max uncharacterized LOC100797103 (LOC100797103), transcript variant X2, mRNA	.	.	.	Polyketide_cyc	Polyketide cyclase / dehydrase and lipid transport. This family contains polyketide cylcases/dehydrases which are enzymes involved in polyketide synthesis. The family also includes proteins which are involved in the binding/transport of lipids.	.	.
	Glyma.05G202700	636	529	386	365.019	235	227	211	2.00614	1.00442	0.000310519	0.0110214	up	yes	protein_coding	uncharacterized protein LOC100810946 [Glycine max]	gi|402794382|ref|NM_001254378.2|	1275	0	Glycine max bidirectional sugar transporter SWEET13-like (LOC100810946), mRNA	Q9FGQ2	Bidirectional sugar transporter SWEET13	.	MtN3_slv	Sugar efflux transporter for intercellular exchange. This family includes proteins such as drosophila saliva, MtN3 involved in root nodule development and a protein involved in activation and expression of recombination activation genes (RAGs). Although the molecular function of these proteins is unknown, they are almost certainly transmembrane proteins. This family contains a region of two trans…	K15382	SLC50A, SWEET; solute carrier family 50 (sugar transporter)
	Glyma.05G212300	106	16	118	43.4199	14	14	21	3.95796	1.98476	0.000422091	0.0139932	up	yes	protein_coding	uncharacterized protein LOC100782098 [Glycine max]	gi|210141762|dbj|AK245681.1|	949	0	Glycine max cDNA, clone: GMFL01-37-M12	.	.	.	Tub_2	Tubby C 2. The structure of this family has been solved. It comprises a 12-stranded beta barrel with a central C-terminal alpha helix. This helix is thought to be a transmembrane helix. It is structurally similar to the C-terminal domain of the Tubby protein. In plants it plays a role in defense against pathogens.	.	.
	Glyma.05G224300	21	38	15	13.3572	0	3	5	8.29968	3.05306	0.000326041	0.011475	up	yes	protein_coding	hypothetical protein GLYMA_05G224300 [Glycine max]	gi|955321944|ref|XM_014775859.1|	587	0	PREDICTED: Glycine max protein ODORANT1-like (LOC100797458), mRNA	Q9FKL2	Transcription factor MYB36	ECU11g1690	Myb_DNA-binding	Myb-like DNA-binding domain. This family contains the DNA binding domains from Myb proteins, as well as the SANT domain family.	K09422	MYBP; myb proto-oncogene protein, plant
	Glyma.06G005400	36	51	61	27.3287	11	12	4	4.57839	2.19484	1.97e-05	0.00113093	up	yes	protein_coding	PREDICTED: probable alkaline/neutral invertase F [Glycine max]	gi|955327429|ref|XM_006581042.2|	2048	0	PREDICTED: Glycine max probable alkaline/neutral invertase F (LOC100808650), transcript variant X1, mRNA	Q9SW48	Probable alkaline/neutral invertase B	.	Glyco_hydro_100	Alkaline and neutral invertase. This is a family of bacterial and plant alkaline and neutral invertases, EC:3.2.1.26, previously known as Invertase_neut pfam04853.	.	.
	Glyma.06G020600	171	189	181	124.008	46	77	104	2.05028	1.03582	0.000903567	0.0255315	up	yes	protein_coding	PREDICTED: hippocampus abundant transcript-like protein 1 [Glycine max]	gi|955327585|ref|XM_003527601.3|	1665	0	PREDICTED: Glycine max hippocampus abundant transcript-like protein 1 (LOC100789917), mRNA	Q8CIA9	Hippocampus abundant transcript-like protein 1	.	MFS_1	Major Facilitator Superfamily.	.	.
	Glyma.06G022300	43	43	99	136.182	162	222	224	0.248193	-2.01047	1.04e-11	2.83e-09	down	yes	protein_coding	hypothetical protein GLYMA_06G022300 [Glycine max]	gi|955327609|ref|XM_003527513.3|	859	0	PREDICTED: Glycine max G-box-binding factor 4 (LOC100101872), mRNA	Q84JK2	Protein FD	.	bZIP_2	Basic region leucine zipper.	.	.
	Glyma.06G024600	70	50	90	43.0258	12	29	24	2.68422	1.4245	0.000415632	0.0138034	up	yes	protein_coding	PREDICTED: uncharacterized protein LOC100796244 isoform X1 [Glycine max]	gi|955327629|ref|XM_006581102.2|	2621	0	PREDICTED: Glycine max uncharacterized LOC100796244 (LOC100796244), transcript variant X1, mRNA	.	.	.	AA_permease_2	Amino acid permease.	.	.
	Glyma.06G026300	106	102	78	64.3933	44	30	35	2.27125	1.18349	0.000905121	0.0255437	up	yes	protein_coding	PREDICTED: galactose oxidase-like [Glycine max]	gi|955327657|ref|XM_003527718.3|	2191	0	PREDICTED: Glycine max galactose oxidase-like (LOC100816842), mRNA	Q9FYG4	Aldehyde oxidase GLOX1	.	Glyoxal_oxid_N	Glyoxal oxidase N-terminus. This family represents the N-terminus (approximately 300 residues) of a number of plant and fungal glyoxal oxidase enzymes. Glyoxal oxidase catalyses the oxidation of aldehydes to carboxylic acids, coupled with reduction of dioxygen to hydrogen peroxide. It is an essential component of the extracellular lignin degradation pathways of the wood-rot fungus Phanerochaete c…	.	.
	Glyma.06G027300	45	38	31	23.1806	11	7	12	3.28907	1.71768	0.000887299	0.0252231	up	yes	protein_coding	Serine/threonine-protein phosphatase PP1, partial [Glycine soja]	gi|955327664|ref|XM_006581122.2|	1404	0	PREDICTED: Glycine max serine/threonine-protein phosphatase PP1-like (LOC100804212), mRNA	P48489	Serine/threonine-protein phosphatase PP1	.	Metallophos	Calcineurin-like phosphoesterase. This family includes a diverse range of phosphoesterases, including protein phosphoserine phosphatases, nucleotidases, sphingomyelin phosphodiesterases and 2'-3' cAMP phosphodiesterases as well as nucleases such as bacterial SbcD or yeast MRE11. The most conserved regions in this superfamily centre around the metal chelating residues.	.	.
	Glyma.06G043000	79	91	92	121.442	132	165	154	0.493727	-1.01821	7.79e-05	0.00356928	down	yes	protein_coding	PREDICTED: probable isoaspartyl peptidase/L-asparaginase 2 [Glycine max]	gi|955327852|ref|XM_003525862.3|	1265	0	PREDICTED: Glycine max probable isoaspartyl peptidase/L-asparaginase 2 (LOC100796941), mRNA	Q8GXG1	Probable isoaspartyl peptidase/L-asparaginase 2	RSc1378	Asparaginase_2	Asparaginase.	K13051	iaaA, ASRGL1; beta-aspartyl-peptidase (threonine type) [EC:3.4.19.5]
	Glyma.06G044400	27	64	14	20.7353	3	6	10	5.07518	2.34346	0.00123248	0.0323292	up	yes	protein_coding	PREDICTED: peamaclein [Glycine max]	gi|955327877|ref|XM_003525870.3|	850	0	PREDICTED: Glycine max peamaclein (LOC100306110), mRNA	Q948Z4	Snakin-1	.	GASA	Gibberellin regulated protein. This is the GASA gibberellin regulated cysteine rich protein family. The expression of these proteins is up-regulated by the plant hormone gibberellin, most of these proteins have some role in plant development. There are 12 cysteine residues conserved within the alignment giving the potential for these proteins to posses 6 disulphide bonds.	.	.
	Glyma.06G050900	107	195	2	51.7494	0	0	0	520.868	9.02477	0.000478736	0.0155297	up	yes	protein_coding	PREDICTED: probable protein phosphatase 2C 72 [Glycine max] （蛋白磷酸酶）	gi|955327957|ref|XM_003525934.2|	1366	0	PREDICTED: Glycine max probable protein phosphatase 2C 72 (LOC100795893), mRNA	Q9XGZ9	Probable protein phosphatase 2C 72	SPAC2G11.07c	PP2C	Protein phosphatase 2C. Protein phosphatase 2C is a Mn++ or Mg++ dependent protein serine/threonine phosphatase.	.	.
	Glyma.06G058200	44	50	79	34.5007	19	20	9	2.97079	1.57085	0.000367314	0.012564	up	yes	protein_coding	PREDICTED: 3beta-hydroxysteroid-dehydrogenase/decarboxylase isoform 2-like isoform X1 [Glycine max]	gi|955328060|ref|XM_003527716.3|	1513	0	PREDICTED: Glycine max 3beta-hydroxysteroid-dehydrogenase/decarboxylase isoform 2-like (LOC100815785), transcript variant X1, mRNA	Q67ZE1	3beta-hydroxysteroid-dehydrogenase/decarboxylase isoform 2	YGL001c	3Beta_HSD	3-beta hydroxysteroid dehydrogenase/isomerase family. The enzyme 3 beta-hydroxysteroid dehydrogenase/5-ene-4-ene isomerase (3 beta-HSD) catalyses the oxidation and isomerization of 5-ene-3 beta-hydroxypregnene and 5-ene-hydroxyandrostene steroid precursors into the corresponding 4-ene-ketosteroids necessary for the formation of all classes of steroid hormones.	K07748	E1.1.1.170, NSDHL, ERG26; sterol-4alpha-carboxylate 3-dehydrogenase (decarboxylating) [EC:1.1.1.170]
	Glyma.06G061900	47	47	61	30.4492	11	11	17	3.35323	1.74555	5.38e-05	0.00262566	up	yes	protein_coding	PREDICTED: WRKY17 protein isoform X1 [Glycine max]	gi|955322825|ref|XM_014776113.1|	1438	0	PREDICTED: Glycine max WRKY17 protein (WRKY17), transcript variant X1, mRNA	Q9SAH7	Probable WRKY transcription factor 40	.	WRKY	WRKY DNA -binding domain.	.	.
	Glyma.06G072000	32	39	22	59.7531	96	112	39	0.325482	-1.61935	0.000457204	0.014947	down	yes	protein_coding	PREDICTED: uncharacterized protein LOC100805091 [Glycine max]	gi|955323239|ref|XM_003526381.3|	882	0	PREDICTED: Glycine max uncharacterized LOC100805091 (LOC100805091), mRNA	.	.	.	Mpv17_PMP22	Mpv17 / PMP22 family. The 22-kDa peroxisomal membrane protein (PMP22) is a major component of peroxisomal membranes. PMP22 seems to be involved in pore forming activity and may contribute to the unspecific permeability of the organelle membrane. PMP22 is synthesized on free cytosolic ribosomes and then directed to the peroxisome membrane by specific targeting information. Mpv17 is a closely relat…	.	.
	Glyma.06G073500	20	40	6	11.3711	1	1	0	30.1791	4.91548	0.000141791	0.0059584	up	yes	protein_coding	PREDICTED: uncharacterized protein LOC102660748 [Glycine max]	gi|955323264|ref|XM_006581326.2|	767	0	PREDICTED: Glycine max uncharacterized LOC102660748 (LOC102660748), mRNA	.	.	.	DUF603	Protein of unknown function, DUF603. This family includes several uncharacterized proteins from Borrelia species.	.	.
	Glyma.06G076100	1581	1662	1203	997.167	551	601	510	2.32477	1.21709	1.12e-06	9.1e-05	up	yes	protein_coding	PREDICTED: plasma membrane ATPase 4 isoform X2 [Glycine max]	gi|955323328|ref|XM_003526404.3|	3252	0	PREDICTED: Glycine max plasma membrane ATPase 4 (LOC547525), transcript variant X2, mRNA	Q03194	Plasma membrane ATPase 4	MA2833	E1-E2_ATPase	E1-E2 ATPase.	.	.
	Glyma.06G077300	54	45	36	26.6399	7	9	15	3.78543	1.92046	0.000161838	0.00663077	up	yes	protein_coding	PREDICTED: putative cyclic nucleotide-gated ion channel 18 [Glycine max]	gi|955323338|ref|XM_003527764.3|	2515	0	PREDICTED: Glycine max putative cyclic nucleotide-gated ion channel 18 (LOC100802812), mRNA	Q9LEQ3	Cyclic nucleotide-gated ion channel 18	.	cNMP_binding	Cyclic nucleotide-binding domain.	K05391	CNGF; cyclic nucleotide gated channel, other eukaryote
	Glyma.06G087300	190	223	103	98.4992	42	16	30	5.21304	2.38212	4.29e-08	5.2e-06	up	yes	protein_coding	uncharacterized protein LOC100798895 [Glycine max]	gi|955323022|ref|XM_014776162.1|	899	0	PREDICTED: Glycine max uncharacterized LOC100798895 (LOC100798895), transcript variant X2, mRNA	P59082	Lachrymatory-factor synthase	.	Polyketide_cyc2	Polyketide cyclase / dehydrase and lipid transport. This family contains polyketide cylcases/dehydrases which are enzymes involved in polyketide synthesis. It also includes other proteins of the START superfamily.	.	.
	Glyma.06G090200	142	345	87	123.822	43	54	67	3.20247	1.67918	0.000433729	0.0143036	up	yes	protein_coding	PREDICTED: amino acid permease 6-like [Glycine max]	gi|224923052|gb|AC235288.1|	1482	0	Glycine max strain Williams 82 clone GM_WBb0056C20, complete sequence	P92934	Amino acid permease 6	.	Aa_trans	Transmembrane amino acid transporter protein. This transmembrane region is found in many amino acid transporters including UNC-47 and MTR. UNC-47 encodes a vesicular amino butyric acid (GABA) transporter, (VGAT). UNC-47 is predicted to have 10 transmembrane domains. MTR is a N system amino acid transporter system protein involved in methyltryptophan resistance. Other members of this family includ…	.	.
	Glyma.06G090300	19	22	33	12.3156	2	2	3	8.81131	3.13936	4.76e-05	0.00237537	up	yes	protein_coding	PREDICTED: protein FAM135B-like isoform X1 [Glycine max]	gi|955323521|ref|XM_003527811.3|	3120	0	PREDICTED: Glycine max protein FAM135B-like (LOC100785676), transcript variant X1, mRNA	.	.	.	DUF676	Putative serine esterase (DUF676). This family of proteins are probably serine esterase type enzymes with an alpha/beta hydrolase fold.	.	.
	Glyma.06G091900	46	37	42	23.2463	7	3	13	4.65873	2.21994	5.61e-05	0.00271296	up	yes	protein_coding	uncharacterized protein LOC100527674 [Glycine max]	gi|402766201|ref|NM_001248864.2|	433	0	Glycine max uncharacterized LOC100527674 (LOC100527674), mRNA	Q9LSK9	Uncharacterized protein At5g65660	.	Pneumo_att_G	Pneumovirinae attachment membrane glycoprotein G.	.	.
	Glyma.06G092900	16	44	12	12.1828	2	0	0	32.4801	5.02149	7.26e-05	0.00336495	up	yes	protein_coding	PREDICTED: probable rhamnogalacturonate lyase B [Glycine max]	gi|955323544|ref|XM_003526481.3|	2358	0	PREDICTED: Glycine max probable rhamnogalacturonate lyase B (LOC100814721), mRNA	Q5AZ85	Rhamnogalacturonate lyase B	.	Rhamnogal_lyase	Rhamnogalacturonate lyase family. Rhamnogalacturonate lyase (EC:4.2.2.-) degrades the rhamnogalacturonan I (RG-I) backbone of pectin. This family contains mainly members from plants, but also contains the plant pathogen Erwinia chrysanthemi.	K18195	RGL4, rhiE; rhamnogalacturonan endolyase [EC:4.2.2.23]
	Glyma.06G102300	37	43	7	14.7562	1	1	0	39.5498	5.3056	2.46e-05	0.00135995	up	yes	protein_coding	PREDICTED: 7-deoxyloganetin glucosyltransferase-like isoform X2 [Glycine max]	gi|955323721|ref|XM_003526529.3|	1817	0	PREDICTED: Glycine max 7-deoxyloganetin glucosyltransferase-like (LOC100795180), transcript variant X2, mRNA	F8WKW1	7-deoxyloganetin glucosyltransferase	.	UDPGT	UDP-glucoronosyl and UDP-glucosyl transferase.	.	.
	Glyma.06G104800	89	67	62	43.9071	27	8	21	3.35984	1.74839	0.000119925	0.00513103	up	yes	protein_coding	PREDICTED: probable trehalose-phosphate phosphatase J isoform X1 [Glycine max]	gi|955323753|ref|XR_414657.2|	1751	0	PREDICTED: Glycine max probable trehalose-phosphate phosphatase J (LOC100815979), transcript variant X3, misc_RNA	Q5HZ05	Probable trehalose-phosphate phosphatase J	Rv3372_2	Trehalose_PPase	Trehalose-phosphatase. This family consist of trehalose-phosphatases EC:3.1.3.12 these enzyme catalyse the de-phosphorylation of trehalose-6-phosphate to trehalose and orthophosphate. The aligned region is present in trehalose-phosphatases and comprises the entire length of the protein it is also found in the C-terminus of trehalose-6-phosphate synthase EC:2.4.1.15 adjacent to the trehalose-6-pho…	K01087	otsB; trehalose 6-phosphate phosphatase [EC:3.1.3.12]
	Glyma.06G107600	99	172	40	66.8033	28	40	18	3.26966	1.70914	0.00143992	0.0368224	up	yes	protein_coding	PREDICTED: RHOMBOID-like protein 8 [Glycine max]	gi|955323797|ref|XM_003527872.3|	1430	0	PREDICTED: Glycine max RHOMBOID-like protein 8 (LOC100775875), mRNA	F4I8K2	RHOMBOID-like protein 8	CAC0954	Rhomboid	Rhomboid family. This family contains integral membrane proteins that are related to Drosophila rhomboid protein. Members of this family are found in bacteria and eukaryotes. Rhomboid promotes the cleavage of the membrane-anchored TGF-alpha-like growth factor Spitz, allowing it to activate the Drosophila EGF receptor. Analysis has shown that Rhomboid-1 is an intramembrane serine protease.4] (EC:3…	.	.
	Glyma.06G112200	247	211	328	154.536	71	67	65	3.22815	1.69071	2.67e-13	9e-11	up	yes	protein_coding	PREDICTED: WAT1-related protein At4g08300 [Glycine max]	gi|955323858|ref|XM_006581518.2|	1511	0	PREDICTED: Glycine max WAT1-related protein At4g08300 (LOC100783910), mRNA	Q501F8	WAT1-related protein At4g08300	.	EamA	EamA-like transporter family. This family includes many hypothetical membrane proteins of unknown function. Many of the proteins contain two copies of the aligned region. The family used to be known as DUF6.	.	.
	Glyma.06G114200	93	59	252	76.2487	34	27	47	2.95724	1.56425	0.000218028	0.00837751	up	yes	protein_coding	hypothetical protein GLYMA_06G114200 [Glycine max]	gi|955323876|ref|XM_003526589.3|	1269	0	PREDICTED: Glycine max aspartic proteinase Asp1-like (LOC100783194), mRNA	Q0IU52	Aspartic proteinase Asp1	.	TAXi_N	Xylanase inhibitor N-terminal. The N- and C-termini of the members of this family are jointly necessary for creating the catalytic pocket necessary for cleaving xylanase. Phytopathogens produce xylanase that destroys plant cells, so its destruction through proteolysis is vital for plant-survival.	.	.
	Glyma.06G116400	117	196	86	90.2112	54	46	45	2.44205	1.28809	0.00123211	0.0323292	up	yes	protein_coding	PREDICTED: amino acid permease 3 [Glycine max]	gi|955323897|ref|XM_003527900.3|	1891	0	PREDICTED: Glycine max amino acid permease 3 (LOC100792389), mRNA	Q39134	Amino acid permease 3	.	Aa_trans	Transmembrane amino acid transporter protein. This transmembrane region is found in many amino acid transporters including UNC-47 and MTR. UNC-47 encodes a vesicular amino butyric acid (GABA) transporter, (VGAT). UNC-47 is predicted to have 10 transmembrane domains. MTR is a N system amino acid transporter system protein involved in methyltryptophan resistance. Other members of this family includ…	.	.
	Glyma.06G123200	320	240	269	172.209	62	86	102	2.83653	1.50413	2.3e-08	2.91e-06	up	yes	protein_coding	PREDICTED: WAT1-related protein At1g70260-like [Glycine max]	gi|955324004|ref|XM_003526628.3|	1643	0	PREDICTED: Glycine max WAT1-related protein At1g70260-like (LOC100803495), mRNA	F4I5D5	WAT1-related protein At1g70260	.	EamA	EamA-like transporter family. This family includes many hypothetical membrane proteins of unknown function. Many of the proteins contain two copies of the aligned region. The family used to be known as DUF6.	.	.
	Glyma.06G125800	38	44	13	16.9168	1	4	3	10.68	3.41684	2.51e-05	0.00137739	up	yes	protein_coding	PREDICTED: bidirectional sugar transporter SWEET3-like [Glycine max]	gi|955324029|ref|XM_003526646.3|	908	0	PREDICTED: Glycine max bidirectional sugar transporter SWEET3-like (LOC100813119), mRNA	Q6NQN5	Bidirectional sugar transporter SWEET3	.	MtN3_slv	Sugar efflux transporter for intercellular exchange. This family includes proteins such as drosophila saliva, MtN3 involved in root nodule development and a protein involved in activation and expression of recombination activation genes (RAGs). Although the molecular function of these proteins is unknown, they are almost certainly transmembrane proteins. This family contains a region of two trans…	K15382	SLC50A, SWEET; solute carrier family 50 (sugar transporter)
	Glyma.06G134400	44	104	16	27.373	0	0	0	275.256	8.10463	5.16e-06	0.000348104	up	yes	protein_coding	PREDICTED: GRF1-interacting factor 2-like [Glycine max]	gi|955324166|ref|XM_003527949.3|	868	0	PREDICTED: Glycine max GRF1-interacting factor 2-like (LOC100775507), mRNA	Q9MAL9	GRF1-interacting factor 2	.	SSXT	SSXT protein (N-terminal region). The SSXT or SS18 protein is involved in synovial sarcoma in humans. A SYT-SSX fusion gene resulting from the chromosomal translocation t(X;18) (p11;q11) is characteristic of synovial sarcomas. This translocation fuses the SSXT (SYT) gene from chromosome 18 to either of two homologous genes at Xp11, SSX1 or SSX2.	.	.
	Glyma.06G135000	60	71	17	28.055	9	6	6	6.37168	2.67167	3.97e-05	0.00203794	up	yes	protein_coding	PREDICTED: uncharacterized protein LOC100798545 [Glycine max]	gi|955324170|ref|XM_003526704.3|	998	0	PREDICTED: Glycine max uncharacterized LOC100798545 (LOC100798545), mRNA	.	.	.	DUF4228	Domain of unknown function (DUF4228). This domain is found in plants. The function is not known.	.	.
	Glyma.06G160000	32	38	12	14.7947	2	5	1	9.13221	3.19096	0.00012463	0.00532026	up	yes	protein_coding	hypothetical protein GLYMA_06G160000 [Glycine max]	gi|955324577|ref|XM_006582453.2|	1148	0	PREDICTED: Glycine max probable glycosyltransferase At5g03795 (LOC100781767), mRNA	Q9FFN2	Probable glycosyltransferase At5g03795	.	Exostosin	Exostosin family. The EXT family is a family of tumor suppressor genes. Mutations of EXT1 on 8q24.1, EXT2 on 11p11-13, and EXT3 on 19p have been associated with the autosomal dominant disorder known as hereditary multiple exostoses (HME). This is the most common known skeletal dysplasia. The chromosomal locations of other EXT genes suggest association with other forms of neoplasia. EXT1 and EXT2 …	.	.
	Glyma.06G170300	5342	4723	3307	6315.49	8644	5437	9422	0.499553	-1.00129	0.000408896	0.0136398	down	yes	protein_coding	hypothetical protein GLYMA_06G170300 [Glycine max]	gi|210142727|dbj|AK285220.1|	2105	0	Glycine max cDNA, clone: GMFL01-05-D19	Q5MAU8	Probable inactive purple acid phosphatase 27	.	Metallophos_C	Iron/zinc purple acid phosphatase-like protein C. This domain is found at the C-terminus of Purple acid phosphatase proteins.	.	.
	Glyma.06G171100	83	33	153	51.759	22	35	17	2.87414	1.52313	0.00127395	0.0332089	up	yes	protein_coding	PREDICTED: calcium-binding protein CML38-like [Glycine max]	gi|955324745|ref|XM_006581812.2|	1340	0	PREDICTED: Glycine max calcium-binding protein CML38-like (LOC100778709), mRNA	Q8RYJ8	Putative calcium-binding protein CML19	YOR257w	EF-hand_8	EF-hand domain pair.	K13448	CML; calcium-binding protein CML
	Glyma.06G172200	30	43	60	71.555	79	121	86	0.386389	-1.37187	4.2e-05	0.00213361	down	yes	protein_coding	PREDICTED: uncharacterized protein LOC102660960 [Glycine max]	gi|955324761|ref|XM_006582457.2|	1080	0	PREDICTED: Glycine max uncharacterized LOC102660960 (LOC102660960), mRNA	.	.	.	Ta0938	Ta0938. Ta0938 is a protein of unknown function however the structure has been determined. The protein has a novel fold and a putative Zn-binding motif. The structure has two different parts, one region contains a beta sheet flanked by two alpha helices and the other contains a bundle of loops which contain all cysteines in the protein.	.	.
	Glyma.06G175600	4994	13112	1214	3261.42	0	0	0	32835	15.0029	1.98e-14	8.31e-12	up	yes	protein_coding	hypothetical protein GLYMA_06G175600 [Glycine max]	gi|955324813|ref|XM_003528082.3|	1251	0	PREDICTED: Glycine max uncharacterized LOC100814200 (LOC100814200), mRNA	Q3HRQ2	Aldehyde oxidase GLOX	.	Glyoxal_oxid_N	Glyoxal oxidase N-terminus. This family represents the N-terminus (approximately 300 residues) of a number of plant and fungal glyoxal oxidase enzymes. Glyoxal oxidase catalyses the oxidation of aldehydes to carboxylic acids, coupled with reduction of dioxygen to hydrogen peroxide. It is an essential component of the extracellular lignin degradation pathways of the wood-rot fungus Phanerochaete c…	.	.
	Glyma.06G177600	257	443	147	188.852	82	123	78	2.68578	1.42534	0.000630144	0.0193111	up	yes	protein_coding	uncharacterized protein LOC100527175 [Glycine max]	gi|403044498|ref|NM_001249056.2|	549	0	Glycine max uncharacterized LOC100527175 (LOC100527175), mRNA	.	.	.	Oxidored_q3	NADH-ubiquinone/plastoquinone oxidoreductase chain 6.	.	.
	Glyma.06G181400	336	385	160	196.672	103	97	105	2.57847	1.36652	0.000192267	0.00763294	up	yes	protein_coding	hypothetical protein GLYMA_06G181400 [Glycine max]	gi|363807697|ref|NM_001255749.1|	1943	0	Glycine max uncharacterized LOC100804037 (LOC100804037), mRNA	.	.	.	Far-17a_AIG1	FAR-17a/AIG1-like protein. This family includes the hamster androgen-induced FAR-17a protein, and its human homologue, the AIG1 protein. The function of these proteins is unknown. This family also includes homologous regions from a number of other metazoan proteins.	.	.
	Glyma.06G182200	258	206	256	163.243	122	117	55	2.05673	1.04035	0.000975806	0.0269821	up	yes	protein_coding	hypothetical protein GLYMA_06G182200 [Glycine max]	gi|955324892|ref|XM_003526969.3|	1553	0	PREDICTED: Glycine max dof zinc finger protein DOF5.6-like (LOC100806697), mRNA	Q9FM03	Dof zinc finger protein DOF5.6	.	zf-Dof	Dof domain, zinc finger. The Dof domain is a zinc finger DNA-binding domain, that shows resemblance to the Cys2 zinc finger.	.	.
	Glyma.06G185900	25	16	27	11.6934	2	6	0	7.03021	2.81357	0.000633231	0.0193585	up	yes	protein_coding	PREDICTED: vegetative incompatibility protein HET-E-1-like [Glycine max]	gi|955324921|ref|XM_003526986.3|	2056	0	PREDICTED: Glycine max vegetative incompatibility protein HET-E-1-like (LOC100815608), mRNA	O48716	Protein JINGUBANG	.	WD40	WD domain, G-beta repeat.	.	.
	Glyma.06G188400	191	130	48	59.5837	0	0	0	599.514	9.22765	2.24e-09	3.7e-07	up	yes	protein_coding	PREDICTED: transcription factor MYB35-like [Glycine max]	gi|955327162|ref|XM_006581884.2|	1010	0	PREDICTED: Glycine max transcription factor MYB35-like (LOC100795381), mRNA	Q9LSI7	Transcription factor MYB35	ECU11g1690	Myb_DNA-binding	Myb-like DNA-binding domain. This family contains the DNA binding domains from Myb proteins, as well as the SANT domain family.	K09422	MYBP; myb proto-oncogene protein, plant
	Glyma.06G190400	190	182	162	121.542	58	66	92	2.13523	1.09439	0.000159555	0.00655862	up	yes	protein_coding	PREDICTED: mitochondrial outer membrane protein porin 1-like [Glycine max]	gi|955324988|ref|XM_003527012.3|	1160	0	PREDICTED: Glycine max mitochondrial outer membrane protein porin 1-like (LOC100784432), mRNA	Q9SRH5	Mitochondrial outer membrane protein porin 1	.	Porin_3	Eukaryotic porin.	K15040	VDAC2; voltage-dependent anion channel protein 2
	Glyma.06G194600	66	51	50	31.7863	7	14	12	4.33975	2.11761	6.33e-06	0.000418379	up	yes	protein_coding	hypothetical protein glysoja_032821 [Glycine soja]	gi|593329498|ref|XM_007138114.1|	154	1e-73	Phaseolus vulgaris hypothetical protein (PHAVU_009G186700g) mRNA, complete cds	.	.	.	ELO	GNS1/SUR4 family. Members of this family are involved in long chain fatty acid elongation systems that produce the 26-carbon precursors for ceramide and sphingolipid synthesis. Predicted to be integral membrane proteins, in eukaryotes they are probably located on the endoplasmic reticulum. Yeast ELO3 affects plasma membrane H+-ATPase activity, and may act on a glucose-signaling pathway that contr…	.	.
	Glyma.06G197700	22	25	22	10.6928	0	0	0	107.274	6.74516	4.36e-07	4.07e-05	up	yes	protein_coding	PREDICTED: uncharacterized protein LOC102666094 [Glycine max]	gi|955327182|ref|XM_006581919.2|	1114	0	PREDICTED: Glycine max uncharacterized LOC102666094 (LOC102666094), mRNA	Q9UPR6	Zinc finger RNA-binding protein 2	.	zf-met	Zinc-finger of C2H2 type. This is a zinc-finger domain with the CxxCx(12)Hx(6)H motif, found in multiple copies in a wide range of proteins from plants to metazoans. Some member proteins, particularly those from plants, are annotated as being RNA-binding.	.	.
	Glyma.06G202900	18	24	20	10.5313	2	2	1	10.6202	3.40874	0.000113053	0.00486463	up	yes	protein_coding	PREDICTED: uncharacterized protein LOC100812587 [Glycine max]	gi|955325176|ref|XM_003527063.3|	1530	0	PREDICTED: Glycine max uncharacterized LOC100812587 (LOC100812587), transcript variant X1, mRNA	.	.	.	PHD	PHD-finger. PHD folds into an interleaved type of Zn-finger chelating 2 Zn ions in a similar manner to that of the RING and FYVE domains. Several PHD fingers have been identified as binding modules of methylated histone H3.	.	.
	Glyma.06G208000	17	16	13	7.34958	0	0	1	36.9274	5.20662	0.000179029	0.00717907	up	yes	protein_coding	PREDICTED: protein STRICTOSIDINE SYNTHASE-LIKE 11-like isoform X2 [Glycine max]	gi|955325266|ref|XM_003528205.3|	1150	0	PREDICTED: Glycine max protein STRICTOSIDINE SYNTHASE-LIKE 11-like (LOC100786909), transcript variant X2, mRNA	P92976	Protein STRICTOSIDINE SYNTHASE-LIKE 11	PA1293	Str_synth	Strictosidine synthase. Strictosidine synthase (E.C. 4.3.3.2) is a key enzyme in alkaloid biosynthesis. It catalyses the condensation of tryptamine with secologanin to form strictosidine.	K01757	E4.3.3.2; strictosidine synthase [EC:4.3.3.2]
	Glyma.06G209600	169	176	55	67.2826	1	1	11	28.4946	4.83262	2.68e-05	0.00144999	up	yes	protein_coding	PREDICTED: uncharacterized protein LOC100778166 isoform X1 [Glycine max]	gi|955325278|ref|XM_003527083.3|	922	0	PREDICTED: Glycine max uncharacterized LOC100778166 (LOC100778166), transcript variant X1, mRNA	.	.	.	Usp	Universal stress protein family. The universal stress protein UspA is a small cytoplasmic bacterial protein whose expression is enhanced when the cell is exposed to stress agents. UspA enhances the rate of cell survival during prolonged exposure to such conditions, and may provide a general "stress endurance" activity. The crystal structure of Haemophilus influenzae UspA reveals an alpha/beta fol…	.	.
	Glyma.06G210200	218	255	151	136.308	59	80	69	2.63045	1.39531	2.68e-05	0.00144999	up	yes	protein_coding	PREDICTED: uncharacterized protein LOC102669584 [Glycine max]	gi|955325284|ref|XM_006581991.2|	904	0	PREDICTED: Glycine max uncharacterized LOC102669584 (LOC102669584), mRNA	.	.	.	DUF4329	Domain of unknown function (DUF4329). This domain is functionally uncharacterized. It is found in bacteria and eukaryotes, and is approximately 130 amino acids in length. It is often found in association with pfam05593 and pfam03527. There is a single completely conserved residue D and a highly conserved HTH motif which may be functionally important.	.	.
	Glyma.06G211200	1161	1344	413	475.176	1	1	0	1316.61	10.3626	4.73e-21	5.41e-18	up	yes	protein_coding	PREDICTED: omega-hydroxypalmitate O-feruloyl transferase-like [Glycine max] （ω-羟基棕榈酸酯 O-阿魏酰转移酶样 ）	gi|955327206|ref|XM_003528223.3|	1815	0	PREDICTED: Glycine max omega-hydroxypalmitate O-feruloyl transferase-like (LOC100802814), mRNA	Q94CD1	Omega-hydroxypalmitate O-feruloyl transferase	.	Transferase	Transferase family. This family includes a number of transferase enzymes. These include anthranilate N-hydroxycinnamoyl/benzoyltransferase that catalyses the first committed reaction of phytoalexin biosynthesis. Deacetylvindoline 4-O-acetyltransferase EC:2.3.1.107 catalyses the last step in vindoline biosynthesis is also a member of this family. The motif HXXXD is probably part of the active site…	K15400	HHT1; omega-hydroxypalmitate O-feruloyl transferase [EC:2.3.1.188]
	Glyma.06G214400	44	10	45	17.357	7	4	5	5.04554	2.33501	0.000597197	0.0185918	up	yes	protein_coding	hypothetical protein glysoja_048642 [Glycine soja]	gi|255631053|gb|BT091684.1|	313	5e-162	Soybean clone JCVI-FLGm-8H1 unknown mRNA	.	.	.	BPD_transp_1	Binding-protein-dependent transport system inner membrane component. The alignments cover the most conserved region of the proteins, which is thought to be located in a cytoplasmic loop between two transmembrane domains. The members of this family have a variable number of transmembrane helices.	.	.
	Glyma.06G216600	4	0	1	8.94895	13	23	9	0.093285	-3.42221	0.000567369	0.0178369	down	yes	protein_coding	PREDICTED: uncharacterized RNA-binding protein C17H9.04c-like [Glycine max]	gi|955325389|ref|XM_003527106.3|	714	0	PREDICTED: Glycine max uncharacterized RNA-binding protein C17H9.04c-like (LOC100792208), mRNA	.	.	.	zf-RanBP	Zn-finger in Ran binding protein and others.	.	.
	Glyma.06G223600	90	87	36	43.1389	7	27	15	3.8603	1.94871	0.000401991	0.0135171	up	yes	protein_coding	hypothetical protein GLYMA_06G223600 [Glycine max]	gi|403043982|ref|NM_001255648.2|	1242	0	Glycine max ADIPOR-like receptor CG5315-like (LOC100809900), mRNA	Q84N34	Heptahelical transmembrane protein 2	SPBC12C2.09c	HlyIII	Haemolysin-III related. Members of this family are integral membrane proteins. This family includes a protein with hemolytic activity from Bacillus cereus. It has been proposed that YOL002c encodes a Saccharomyces cerevisiae protein that plays a key role in metabolic pathways that regulate lipid and phosphate metabolizm. In eukaryotes, members are seven-transmembrane pass molecules found to encod…	.	.
	Glyma.06G256200	55	93	18	28.8817	2	2	4	19.0532	4.25196	7.75e-08	8.83e-06	up	yes	protein_coding	PREDICTED: probable NAD(P)H dehydrogenase (quinone) FQR1-like 1 [Glycine max]	gi|955325795|ref|XM_003527241.3|	1028	0	PREDICTED: Glycine max probable NAD(P)H dehydrogenase (quinone) FQR1-like 1 (LOC100820239), mRNA	Q6NQE2	Probable NAD(P)H dehydrogenase (quinone) FQR1-like 1	SPAC3C7.14c	FMN_red	NADPH-dependent FMN reductase.	K03809	wrbA; NAD(P)H dehydrogenase (quinone) [EC:1.6.5.2]
	Glyma.06G259900	19	37	10	11.0013	0	1	0	55.4751	5.79377	3.22e-05	0.00170669	up	yes	protein_coding	hypothetical protein GLYMA_06G259900 [Glycine max]	gi|955325824|ref|XM_006582154.2|	929	0	PREDICTED: Glycine max NAD(P)H dehydrogenase (quinone) FQR1-like (LOC102662143), mRNA	Q9LSQ5	NAD(P)H dehydrogenase (quinone) FQR1	YPO1857	FMN_red	NADPH-dependent FMN reductase.	K03809	wrbA; NAD(P)H dehydrogenase (quinone) [EC:1.6.5.2]
	Glyma.06G260400	78	135	33	41.3059	2	0	3	44.9773	5.49113	1.22e-10	2.6e-08	up	yes	protein_coding	PREDICTED: NAD(P)H dehydrogenase (quinone) FQR1-like [Glycine max]	gi|955327275|ref|XM_003527252.3|	675	0	PREDICTED: Glycine max NAD(P)H dehydrogenase (quinone) FQR1-like (LOC100780853), mRNA	Q9LSQ5	NAD(P)H dehydrogenase (quinone) FQR1	YPO1857	Flavodoxin_1	Flavodoxin.	K03809	wrbA; NAD(P)H dehydrogenase (quinone) [EC:1.6.5.2]
	Glyma.06G262100	49	35	80	29.0486	3	10	15	4.82293	2.26991	1.6e-05	0.000945564	up	yes	protein_coding	PREDICTED: G-type lectin S-receptor-like serine/threonine-protein kinase At4g27290 [Glycine max]	gi|955325869|ref|XM_003526117.3|	2785	0	PREDICTED: Glycine max G-type lectin S-receptor-like serine/threonine-protein kinase At4g27290 (LOC100810955), mRNA	O81833	G-type lectin S-receptor-like serine/threonine-protein kinase SD1-1	.	Pkinase_Tyr	Protein tyrosine kinase.	.	.
	Glyma.06G264800	27	26	53	51.6292	54	68	79	0.434662	-1.20203	0.000629843	0.0193111	down	yes	protein_coding	PREDICTED: uncharacterized protein LOC102660469 [Glycine max]	gi|955325915|ref|XR_414945.2|	1108	0	PREDICTED: Glycine max uncharacterized LOC100785672 (LOC100785672), transcript variant X2, ncRNA	.	.	.	DENN	DENN (AEX-3) domain. DENN (after differentially expressed in neoplastic vs normal cells) is a domain which occurs in several proteins involved in Rab- mediated processes or regulation of MAPK signalling pathways.	.	.
	Glyma.06G273600	35	43	53	24.7638	7	16	4	4.04806	2.01723	0.000216187	0.00833226	up	yes	protein_coding	PREDICTED: senescence-specific cysteine protease SAG39-like [Glycine max]	gi|955326002|ref|XM_003526167.3|	1284	0	PREDICTED: Glycine max senescence-specific cysteine protease SAG39-like (LOC100808467), mRNA	A2XQE8	Senescence-specific cysteine protease SAG39	AF1946_2	Peptidase_C1	Papain family cysteine protease.	.	.
	Glyma.06G288000	29	65	20	19.3251	3	0	1	25.674	4.68224	1.08e-06	8.87e-05	up	yes	protein_coding	PREDICTED: uncharacterized protein LOC100793794 [Glycine max]	gi|955327308|ref|XM_003526208.3|	730	0	PREDICTED: Glycine max uncharacterized LOC100793794 (LOC100793794), mRNA	.	.	.	DUF842	Eukaryotic protein of unknown function (DUF842). This family consists of a number of conserved eukaryotic proteins of unknown function. The sequences carry three sets of CxxxC motifs, which might suggest a type of zinc-finger formation.	.	.
	Glyma.06G288200	130	166	31	55.08	6	0	0	49.2881	5.62317	0.00147256	0.0373587	up	yes	protein_coding	hypothetical protein GLYMA_06G288200 [Glycine max]	gi|955326120|ref|XR_001388820.1|	436	0	PREDICTED: Glycine max uncharacterized LOC100795544 (LOC100795544), ncRNA	.	.	.	DUF842	Eukaryotic protein of unknown function (DUF842). This family consists of a number of conserved eukaryotic proteins of unknown function. The sequences carry three sets of CxxxC motifs, which might suggest a type of zinc-finger formation.	.	.
	Glyma.06G291100	130	115	92	65.9813	18	30	26	3.94123	1.97865	1.07e-07	1.17e-05	up	yes	protein_coding	PREDICTED: uncharacterized protein LOC106799180 [Glycine max]	gi|955327313|ref|XM_014777158.1|	667	0	PREDICTED: Glycine max uncharacterized LOC106799180 (LOC106799180), mRNA	.	.	.	Complex1_LYR_1	Complex1_LYR-like. This is a family of proteins carrying the LYR motif of family Complex1_LYR, pfam05347, likely to be involved in Fe-S cluster biogenesis in mitochondria.	.	.
	Glyma.06G294800	597	807	80	249.57	3	4	2	152.188	7.24972	9.63e-11	2.13e-08	up	yes	protein_coding	PREDICTED: GDSL esterase/lipase EXL3-like [Glycine max]	gi|955326183|ref|XM_003527390.3|	1169	0	PREDICTED: Glycine max GDSL esterase/lipase EXL3-like (LOC100809562), mRNA	Q94CH6	GDSL esterase/lipase EXL3	RSc0580	Lipase_GDSL	GDSL-like Lipase/Acylhydrolase.	.	.
	Glyma.06G295400	331	161	150	144.602	75	86	85	2.26279	1.17811	0.000873877	0.0248979	up	yes	protein_coding	uncharacterized protein LOC100305963 [Glycine max]	gi|402744357|ref|NM_001248652.2|	687	0	Glycine max uncharacterized LOC100305963 (LOC100305963), mRNA	.	.	.	TraB	TraB family. pAD1 is a hemolysin/bacteriocin plasmid originally identified in Enterococcus faecalis DS16. It encodes a mating response to a peptide sex pheromone, cAD1, secreted by recipient bacteria. Once the plasmid pAD1 is acquired, production of the pheromone ceases--a trait related in part to a determinant designated traB. However a related protein is found in C. elegans, suggesting that mem…	.	.
	Glyma.06G300200	55	3	155	32.5898	7	7	7	7.65358	2.93613	0.000238113	0.00899876	up	yes	protein_coding	PREDICTED: transcription factor WER-like [Glycine max]	gi|955326234|ref|XM_003526256.3|	1254	0	PREDICTED: Glycine max transcription factor WER-like (LOC100777107), mRNA	Q9SJX8	Transcription factor MYB14	ECU11g1690	Myb_DNA-binding	Myb-like DNA-binding domain. This family contains the DNA binding domains from Myb proteins, as well as the SANT domain family.	K09422	MYBP; myb proto-oncogene protein, plant
	Glyma.06G306500	114	91	87	59.0929	24	26	27	3.25543	1.70285	1.28e-06	0.000103131	up	yes	protein_coding	PREDICTED: uncharacterized protein LOC100795374 isoform X1 [Glycine max]	gi|955326308|ref|XM_003527450.3|	518	0	PREDICTED: Glycine max uncharacterized LOC100795374 (LOC100795374), transcript variant X3, mRNA	.	.	.	EpsG	EpsG family. This family of proteins are related to the EpsG protein from B. subtilis. These proteins are likely glycosyl transferases belonging to the membrane protein GT-C clan.	.	.
	Glyma.06G307000	246	269	181	330.036	457	385	381	0.495453	-1.01318	0.000201738	0.00791291	down	yes	protein_coding	PREDICTED: aquaporin SIP1-1-like [Glycine max]	gi|955326322|ref|XM_003527452.3|	1132	0	PREDICTED: Glycine max aquaporin SIP1-1-like (LOC100797126), mRNA	Q9ATM2	Aquaporin SIP1-2	.	MIP	Major intrinsic protein. MIP (Major Intrinsic Protein) family proteins exhibit essentially two distinct types of channel properties: (1) specific water transport by the aquaporins, and (2) small neutral solutes transport, such as glycerol by the glycerol facilitators.	K09875	SIP; aquaporin SIP
	Glyma.06G313500	170	195	411	347.024	384	372	550	0.485046	-1.04381	9.08e-05	0.0040568	down	yes	protein_coding	PREDICTED: protein ZINC INDUCED FACILITATOR-LIKE 1-like isoform X1 [Glycine max]	gi|955326389|ref|XM_003526307.3|	1879	0	PREDICTED: Glycine max protein ZINC INDUCED FACILITATOR-LIKE 1-like (LOC100806333), transcript variant X1, mRNA	Q94BZ1	Protein ZINC INDUCED FACILITATOR-LIKE 1	.	MFS_1	Major Facilitator Superfamily.	.	.
	Glyma.06G314200	282	127	421	169.042	94	83	93	2.4853	1.31342	3.27e-05	0.00171694	up	yes	protein_coding	PREDICTED: probable pectinesterase/pectinesterase inhibitor 47 [Glycine max]	gi|955326410|ref|XM_003527488.3|	2067	0	PREDICTED: Glycine max probable pectinesterase/pectinesterase inhibitor 47 (LOC100816503), mRNA	Q9FF77	Probable pectinesterase/pectinesterase inhibitor 47	CAC3373	Pectinesterase	Pectinesterase.	K01051	E3.1.1.11; pectinesterase [EC:3.1.1.11]
	Glyma.06G317000	56	34	33	89.1712	80	89	226	0.271472	-1.88112	9.35e-06	0.000586531	down	yes	protein_coding	PREDICTED: eugenol synthase 1-like [Glycine max]	gi|955326457|ref|XM_003527500.3|	1212	0	PREDICTED: Glycine max eugenol synthase 1-like (LOC100777115), mRNA	Q15GI3	Isoeugenol synthase 1	.	NmrA	NmrA-like family. NmrA is a negative transcriptional regulator involved in the post-translational modification of the transcription factor AreA. NmrA is part of a system controlling nitrogen metabolite repression in fungi. This family only contains a few sequences as iteration results in significant matches to other Rossmann fold families.	K17056	IGS1; isoeugenol synthase [EC:1.1.1.319]
	Glyma.06G320000	32	38	15	14.0658	0	1	1	37.8863	5.2436	1.25e-05	0.000760467	up	yes	protein_coding	PREDICTED: protein FAM136A-like [Glycine max]	gi|955326516|ref|XM_006582355.2|	913	0	PREDICTED: Glycine max protein FAM136A-like (LOC100778010), transcript variant X2, mRNA	.	.	.	DUF842	Eukaryotic protein of unknown function (DUF842). This family consists of a number of conserved eukaryotic proteins of unknown function. The sequences carry three sets of CxxxC motifs, which might suggest a type of zinc-finger formation.	.	.
	Glyma.06G322100	31	26	10	47.743	75	64	66	0.288	-1.79586	7.03e-05	0.0032787	down	yes	protein_coding	uncharacterized protein LOC100305699 precursor [Glycine max]	gi|402765926|ref|NM_001248542.2|	727	0	Glycine max uncharacterized LOC100305699 (LOC100305699), mRNA	Q9FKT1	GPI-anchored protein LLG1	.	.	.	.	.
	Glyma.06G324100	80	118	41	47.6122	22	14	13	4.36096	2.12465	3.19e-05	0.00168962	up	yes	protein_coding	PREDICTED: GDSL esterase/lipase At1g33811-like [Glycine max]	gi|955326587|ref|XM_003526350.3|	1284	0	PREDICTED: Glycine max GDSL esterase/lipase At1g33811-like (LOC100787966), mRNA	Q8L5Z1	GDSL esterase/lipase At1g33811	all3634	Lipase_GDSL	GDSL-like Lipase/Acylhydrolase.	.	.
	Glyma.07G003300	220	335	58	101.561	0	0	0	1022.16	9.99741	5.22e-09	8.09e-07	up	yes	protein_coding	hypothetical protein GLYMA_07G003300 [Glycine max]	gi|955328858|ref|XM_014777541.1|	1705	0	PREDICTED: Glycine max (R)-mandelonitrile lyase-like (LOC100820069), mRNA	Q9SSM2	(R)-mandelonitrile lyase-like	SMa1414	GMC_oxred_C	GMC oxidoreductase. This domain found associated with pfam00732.	K08248	E4.1.2.10; mandelonitrile lyase [EC:4.1.2.10]
	Glyma.07G005800	14	27	8	8.3478	0	0	2	22.27	4.47703	0.00062833	0.0192869	up	yes	protein_coding	hypothetical protein GLYMA_07G005800 [Glycine max]	gi|955329239|ref|XM_014777610.1|	537	0	PREDICTED: Glycine max uncharacterized LOC102665874 (LOC102665874), transcript variant X2, mRNA	.	.	.	Borrelia_orfX	Orf-X protein. This short protein has no known function and is found in Jaagsiekte sheep retrovirus. Jaagsiekte sheep retrovirus (JSRV) is the etiological agent of a contagious lung tumor of sheep known as sheep pulmonary adenomatosis. JSRV exhibits a simple genetic organisation, characteristic of the type D and type B retroviruses, with the canonical retroviral sequences gag, pro, pol and env en…	.	.
	Glyma.07G008800	12	36	22	11.0209	0	0	0	110.436	6.78706	7.76e-07	6.62e-05	up	yes	protein_coding	beta-fructofuranosidase precursor [Glycine max] (β-呋喃果糖苷酶前体)	gi|351725452|ref|NM_001249396.1|	1947	0	Glycine max beta-fructofuranosidase (CWINV), mRNA	Q43089	Beta-fructofuranosidase, cell wall isozyme	BS_sacC	Glyco_hydro_32N	Glycosyl hydrolases family 32 N-terminal domain. This domain corresponds to the N-terminal domain of glycosyl hydrolase family 32 which forms a five bladed beta propeller structure.	.	.
	Glyma.07G023300	198	89	543	141.556	31	52	62	4.45822	2.15647	1.26e-06	0.000101512	up	yes	protein_coding	PREDICTED: probable WRKY transcription factor 40 [Glycine max]	gi|955329507|ref|XM_003530217.3|	1583	0	PREDICTED: Glycine max probable WRKY transcription factor 40 (LOC100807966), mRNA	Q9SAH7	Probable WRKY transcription factor 40	.	WRKY	WRKY DNA -binding domain.	.	.
	Glyma.07G031200	25	16	10	8.45266	2	0	0	22.2665	4.4768	0.000435633	0.0143538	up	yes	protein_coding	PREDICTED: ethylene-responsive transcription factor WIN1-like [Glycine max]	gi|955328872|ref|XM_003528287.3|	1002	0	PREDICTED: Glycine max ethylene-responsive transcription factor WIN1-like (LOC100796962), mRNA	Q9XI33	Ethylene-responsive transcription factor WIN1	.	AP2	AP2 domain. This 60 amino acid residue domain can bind to DNA and is found in transcription factor proteins.	.	.
	Glyma.07G039800	1129	1220	1359	2040.46	3247	2562	2356	0.384235	-1.37994	4.24e-12	1.2e-09	down	yes	protein_coding	PREDICTED: cytochrome P450 71A1 [Glycine max]	gi|955329713|ref|XM_003528505.3|	1877	0	PREDICTED: Glycine max cytochrome P450 71A1 (LOC100791502), mRNA	Q9SD85	Flavonoid 3'-monooxygenase	alr1450	p450	Cytochrome P450. Cytochrome P450s are haem-thiolate proteins involved in the oxidative degradation of various compounds. They are particularly well known for their role in the degradation of environmental toxins and mutagens. They can be divided into 4 classes, according to the method by which electrons from NAD(P)H are delivered to the catalytic site. Sequence conservation is relatively low with…	K05280	E1.14.13.21; flavonoid 3'-monooxygenase [EC:1.14.13.21]
	Glyma.07G044900	103	63	229	79.2258	24	58	45	2.4743	1.30702	0.00170165	0.0416777	up	yes	protein_coding	hypothetical protein GLYMA_07G044900 [Glycine max]	gi|359806544|ref|NM_001254077.1|	561	0	Glycine max uncharacterized LOC100816015 (LOC100816015), mRNA	.	.	.	DUF581	Protein of unknown function (DUF581). Family of uncharacterized proteins.	.	.
	Glyma.07G055600	30	58	17	18.9389	2	3	5	9.5081	3.24916	1.86e-05	0.00107041	up	yes	protein_coding	PREDICTED: dynamin-related protein 5A-like [Glycine max]	gi|955329922|ref|XM_003529840.3|	2124	0	PREDICTED: Glycine max dynamin-related protein 5A-like (LOC100793097), mRNA	Q39828	Dynamin-related protein 5A	YLL001w	Dynamin_M	Dynamin central region. This region lies between the GTPase domain, see pfam00350, and the pleckstrin homology (PH) domain, see pfam00169.	.	.
	Glyma.07G064600	1253	1502	730	787.411	423	369	491	2.41794	1.27378	5.11e-05	0.00251512	up	yes	protein_coding	hypothetical protein GLYMA_07G064600 [Glycine max]	gi|955330087|ref|XM_003529866.3|	971	0	PREDICTED: Glycine max 3-methyl-2-oxobutanoate hydroxymethyltransferase 2, mitochondrial-like (LOC100808841), mRNA	Q9M315	3-methyl-2-oxobutanoate hydroxymethyltransferase 2, mitochondrial	all1522	Pantoate_transf	Ketopantoate hydroxymethyltransferase. Ketopantoate hydroxymethyltransferase (EC:2.1.2.11) is the first enzyme in the pantothenate biosynthesis pathway.	K00606	panB; 3-methyl-2-oxobutanoate hydroxymethyltransferase [EC:2.1.2.11]
	Glyma.07G071000	392	266	690	658.678	886	655	1039	0.425331	-1.23334	1.32e-06	0.000105105	down	yes	protein_coding	PREDICTED: transcription factor EGL1-like [Glycine max]	gi|955330196|ref|XM_003529894.3|	2474	0	PREDICTED: Glycine max transcription factor EGL1-like (LOC100783746), mRNA	Q9FN69	Transcription factor GLABRA 3	.	bHLH-MYC_N	bHLH-MYC and R2R3-MYB transcription factors N-terminal. This is the N-terminal region of a family of MYB and MYC transcription factors. The DNA-binding HLH domain is further downstream, pfam00010. Members of the MYB and MYC family regulate the biosynthesis of phenylpropanoids in several plant species (DOI:10.1007/s11295-009-0232-y).	.	.
	Glyma.07G076600	65	19	179	46.4938	18	19	20	3.554	1.82944	0.00103881	0.0283334	up	yes	protein_coding	PREDICTED: BON1-associated protein 2-like [Glycine max]	gi|955330302|ref|XM_003528830.3|	968	0	PREDICTED: Glycine max BON1-associated protein 2-like (LOC100810797), mRNA	.	.	.	C2	C2 domain.	.	.
	Glyma.07G077300	50	82	15	25.253	0	4	1	26.8074	4.74456	3.14e-07	3.02e-05	up	yes	protein_coding	hypothetical protein GLYMA_07G077300 [Glycine max]	gi|955328899|ref|XR_001389017.1|	574	0	PREDICTED: Glycine max uncharacterized LOC102667017 (LOC102667017), ncRNA	.	.	.	UBX	UBX domain. This domain is present in ubiquitin-regulatory proteins and is a general Cdc48-interacting module.	.	.
	Glyma.07G087200	119	33	172	58.03	15	27	22	4.04914	2.01762	2.58e-05	0.00140348	up	yes	protein_coding	PREDICTED: LOW QUALITY PROTEIN: uncharacterized protein LOC102664089 [Glycine max]	gi|255633845|gb|BT092937.1|	486	0	Soybean clone JCVI-FLGm-13E7 unknown mRNA	Q9FK16	Arabinogalactan protein 22	.	DUF1070	Protein of unknown function (DUF1070). This family consists of several short hypothetical plant proteins of unknown function.	.	.
	Glyma.07G088000	86	97	113	59.3075	22	32	25	3.16109	1.66042	7.07e-07	6.09e-05	up	yes	protein_coding	.	gi|955330463|ref|XM_003528885.3|	898	0	PREDICTED: Glycine max glycine-rich cell wall structural protein-like (LOC100794667), mRNA	.	.	.	DUF1600	Protein of unknown function (DUF1600). These proteins appear to be specific to Mycoplasma species.	.	.
	Glyma.07G096900	88	120	55	200.675	290	287	304	0.26392	-1.92183	6.59e-09	9.86e-07	down	yes	protein_coding	Chlorophyllase 2 [Glycine max]	gi|959092502|ref|NM_001317442.1|	1148	0	Glycine max chlorophyllase-1 (LOC100807959), mRNA	O22527	Chlorophyllase-1	.	Chlorophyllase	Chlorophyllase. This family consists of several plant specific Chlorophyllase proteins (EC:3.1.1.14). Chlorophyllase (Chlase) is the first enzyme involved in chlorophyll (Chl) degradation and catalyses the hydrolysis of ester bond to yield chlorophyllide and phytol.	K08099	E3.1.1.14; chlorophyllase [EC:3.1.1.14]
	Glyma.07G099300	17	16	2	5.79743	0	0	0	57.9045	5.8556	0.000201542	0.00791291	up	yes	protein_coding	hypothetical protein GLYMA_07G099300 [Glycine max]	gi|950930358|ref|XR_001375912.1|	122	1e-55	PREDICTED: Vigna radiata var. radiata uncharacterized LOC106764440 (LOC106764440), ncRNA	.	.	.	RIP	Ribosome inactivating protein.	.	.
	Glyma.07G104200	1329	406	934	548.909	328	237	249	2.74061	1.45449	1.32e-05	0.000799921	up	yes	protein_coding	hypothetical protein GLYMA_07G104200 [Glycine max]	gi|955330663|ref|XM_003528936.3|	639	0	PREDICTED: Glycine max nudix hydrolase 18, mitochondrial-like (LOC100777839), mRNA	Q9LE73	Nudix hydrolase 4	SPAC13G6.14	NUDIX	NUDIX domain.	.	.
	Glyma.07G114200	223	175	231	126.897	48	64	62	3.05196	1.60974	3.81e-10	7.41e-08	up	yes	protein_coding	PREDICTED: protein ECERIFERUM 1-like [Glycine max]	gi|955330791|ref|XM_003530096.3|	2261	0	PREDICTED: Glycine max protein ECERIFERUM 1-like (LOC100805835), mRNA	F4HVY0	Protein ECERIFERUM 1	.	Wax2_C	WAX2 C-terminal domain. This presumed domain is functionally uncharacterized. This domain is found in eukaryotes. This domain is about 170 amino acids in length. This domain is found associated with pfam04116. This domain has a conserved LEGW sequence motif. This region has similarity to short chain dehydrogenases.	K15404	K15404, CER1; aldehyde decarbonylase [EC:4.1.99.5]
	Glyma.07G118900	107	74	28	33.7249	0	0	0	338.384	8.40252	1.19e-10	2.56e-08	up	yes	protein_coding	PREDICTED: uncharacterized protein At1g28695-like [Glycine max]	gi|955328947|ref|XM_006583449.2|	1277	0	PREDICTED: Glycine max uncharacterized protein At1g28695-like (LOC100778192), mRNA	Q3E6Y3	Uncharacterized protein At1g28695	.	Nucleotid_trans	Nucleotide-diphospho-sugar transferase. Proteins in this family have been been predicted to be nucleotide-diphospho-sugar transferases.	.	.
	Glyma.07G121500	339	238	319	136.909	2	1	0	252.298	7.97898	5.03e-20	4.51e-17	up	yes	protein_coding	PREDICTED: protein ECERIFERUM 1-like [Glycine max]	gi|955330867|ref|XM_003528959.3|	2108	0	PREDICTED: Glycine max protein ECERIFERUM 1-like (LOC100790115), mRNA	F4HVY0	Protein ECERIFERUM 1	.	Wax2_C	WAX2 C-terminal domain. This presumed domain is functionally uncharacterized. This domain is found in eukaryotes. This domain is about 170 amino acids in length. This domain is found associated with pfam04116. This domain has a conserved LEGW sequence motif. This region has similarity to short chain dehydrogenases.	K15404	K15404, CER1; aldehyde decarbonylase [EC:4.1.99.5]
	Glyma.07G126900	47	65	30	24.1954	5	1	2	15.6997	3.97267	5.56e-08	6.61e-06	up	yes	protein_coding	PREDICTED: transcription factor RAX2-like [Glycine max]	gi|955330933|ref|XM_006583505.2|	1101	0	PREDICTED: Glycine max transcription factor RAX2-like (LOC100779092), mRNA	Q9M2Y9	Transcription factor RAX3	ECU11g1690	Myb_DNA-binding	Myb-like DNA-binding domain. This family contains the DNA binding domains from Myb proteins, as well as the SANT domain family.	K09422	MYBP; myb proto-oncogene protein, plant
	Glyma.07G139100	35	26	44	54.4711	69	91	54	0.406991	-1.29693	0.000272347	0.00997654	down	yes	protein_coding	PREDICTED: protein NRT1/ PTR FAMILY 5.6-like [Glycine max]	gi|955331066|ref|XM_003529063.3|	2025	0	PREDICTED: Glycine max protein NRT1/ PTR FAMILY 5.6-like (LOC100801757), mRNA	P0CI03	Protein NRT1/ PTR FAMILY 5.6	ECU11g1050	PTR2	POT family. The POT (proton-dependent oligopeptide transport) family all appear to be proton dependent transporters.	.	.
	Glyma.07G141100	123	91	13	37.5882	1	0	0	193.187	7.59386	8.54e-06	0.000547232	up	yes	protein_coding	PREDICTED: transcription factor MYB113-like [Glycine max]	gi|955331079|ref|XM_003529078.3|	1099	0	PREDICTED: Glycine max transcription factor MYB113-like (LOC100809746), mRNA	Q9FNV9	Transcription factor MYB113	ECU11g1690	Myb_DNA-binding	Myb-like DNA-binding domain. This family contains the DNA binding domains from Myb proteins, as well as the SANT domain family.	K09422	MYBP; myb proto-oncogene protein, plant
	Glyma.07G142300	415	441	456	295.689	173	193	156	2.13684	1.09548	6e-07	5.35e-05	up	yes	protein_coding	uncharacterized protein LOC100808666 [Glycine max]	gi|359806054|ref|NM_001254506.1|	1391	0	Glycine max uncharacterized LOC100808666 (LOC100808666), mRNA	.	.	.	RINGv	RING-variant domain.	.	.
	Glyma.07G144700	56	99	34	40.0178	13	19	20	3.26419	1.70673	0.000977584	0.0269956	up	yes	protein_coding	PREDICTED: probable anion transporter 3, chloroplastic [Glycine max]	gi|955331125|ref|XM_003529092.3|	1986	0	PREDICTED: Glycine max probable anion transporter 3, chloroplastic (LOC100819182), mRNA	Q7XJR2	Probable anion transporter 3, chloroplastic	.	MFS_1	Major Facilitator Superfamily.	.	.
	Glyma.07G154300	36	70	9	19.2282	0	0	0	192.535	7.58898	5.27e-08	6.32e-06	up	yes	protein_coding	PREDICTED: nodulation-signaling pathway 2 protein-like [Glycine max] （结节信号通路 )	gi|955331265|ref|XM_003530253.3|	1912	0	PREDICTED: Glycine max nodulation-signaling pathway 2 protein-like (LOC100792407), mRNA	Q5NE24	Nodulation-signaling pathway 2 protein	.	GRAS	GRAS domain family. Proteins in the GRAS (GAI, RGA, SCR) family are known as major players in gibberellin (GA) signaling, which regulates various aspects of plant growth and development. Mutation of the SCARECROW (SCR) gene results in a radial pattern defect, loss of a ground tissue layer, in the root. The PAT1 protein is involved in phytochrome A signal transduction. A sequence, structure and ev…	.	.
	Glyma.07G157200	1744	2318	398	753.08	15	25	45	48.7598	5.60762	2.08e-10	4.25e-08	up	yes	protein_coding	PREDICTED: tetraketide alpha-pyrone reductase 2-like isoform X1 [Glycine max]	gi|955331288|ref|XM_003529135.3|	1264	0	PREDICTED: Glycine max tetraketide alpha-pyrone reductase 2-like (LOC100796608), transcript variant X1, mRNA	Q9CA28	Tetraketide alpha-pyrone reductase 2	mll1975	Epimerase	NAD dependent epimerase/dehydratase family. This family of proteins utilize NAD as a cofactor. The proteins in this family use nucleotide-sugar substrates for a variety of chemical reactions.	.	.
	Glyma.07G158700	130	168	84	87.4769	49	51	47	2.29278	1.1971	0.00141097	0.036205	up	yes	protein_coding	PREDICTED: uncharacterized protein At4g15970-like [Glycine max]	gi|955331358|ref|XM_006583633.2|	1893	0	PREDICTED: Glycine max uncharacterized protein At4g15970-like (LOC100812064), mRNA	P0C042	Uncharacterized protein At4g15970	.	Nucleotid_trans	Nucleotide-diphospho-sugar transferase. Proteins in this family have been been predicted to be nucleotide-diphospho-sugar transferases.	.	.
	Glyma.07G160300	33	41	7	13.3937	0	0	0	133.996	7.06605	5.39e-07	4.9e-05	up	yes	protein_coding	hypothetical protein glysoja_046496 [Glycine soja]	gi|955328993|ref|XM_006583636.2|	265	3e-135	PREDICTED: Glycine max uncharacterized LOC102659907 (LOC102659907), mRNA	.	.	.	UBN2_3	gag-polypeptide of LTR copia-type. This family is found in Plants and fungi, and contains LTR-polyproteins, or retrotransposons of the copia-type.	.	.
	Glyma.07G169100	56	92	25	28.3193	0	0	0	283.758	8.14852	5.92e-10	1.09e-07	up	yes	protein_coding	PREDICTED: probable calcium-binding protein CML25 [Glycine max] （钙结合蛋白）	gi|955329011|ref|XM_006583650.2|	630	0	PREDICTED: Glycine max probable calcium-binding protein CML25 (LOC100790109), mRNA	Q9FYK2	Probable calcium-binding protein CML25	SPAC3A12.14	EF-hand_7	EF-hand domain pair.	K13448	CML; calcium-binding protein CML
	Glyma.07G181700	50	38	41	62.4613	82	70	85	0.463686	-1.10878	0.000505503	0.0161831	down	yes	protein_coding	PREDICTED: guanosine nucleotide diphosphate dissociation inhibitor At5g09550 [Glycine max]	gi|955331584|ref|XM_003529211.3|	1649	0	PREDICTED: Glycine max guanosine nucleotide diphosphate dissociation inhibitor At5g09550 (LOC100792036), mRNA	Q9LXC0	Guanosine nucleotide diphosphate dissociation inhibitor At5g09550	SPAC22H10.12c	GDI	GDP dissociation inhibitor.	K17255	GDI1_2; Rab GDP dissociation inhibitor
	Glyma.07G182100	124	104	107	73.4288	45	36	40	2.36451	1.24154	6.58e-05	0.00308646	up	yes	protein_coding	PREDICTED: beta-ureidopropionase [Glycine max]	gi|571466851|ref|XM_003529212.2|	1663	0	PREDICTED: Glycine max beta-ureidopropionase (LOC100792563), mRNA	Q8H183	Beta-ureidopropionase	XF2443	CN_hydrolase	Carbon-nitrogen hydrolase. This family contains hydrolases that break carbon-nitrogen bonds. The family includes: Nitrilase EC:3.5.5.1, Aliphatic amidase EC:3.5.1.4, Biotidinase EC:3.5.1.12, Beta-ureidopropionase EC:3.5.1.6. Nitrilase-related proteins generally have a conserved E-K-C catalytic triad, and are multimeric alpha-beta-beta-alpha sandwich proteins.	K01431	UPB1; beta-ureidopropionase [EC:3.5.1.6]
	Glyma.07G186000	59	89	46	37.3157	5	12	19	4.78316	2.25796	1.86e-05	0.00107147	up	yes	protein_coding	PREDICTED: putative branched-chain-amino-acid aminotransferase 7 [Glycine max]	gi|955331637|ref|XM_003528361.3|	1449	0	PREDICTED: Glycine max putative branched-chain-amino-acid aminotransferase 7 (LOC100778177), transcript variant X1, mRNA	Q9LPM8	Putative branched-chain-amino-acid aminotransferase 7	BH2156	Aminotran_4	Aminotransferase class IV. The D-amino acid transferases (D-AAT) are required by bacteria to catalyse the synthesis of D-glutamic acid and D-alanine, which are essential constituents of bacterial cell wall and are the building block for other D-amino acids. Despite the difference in the structure of the substrates, D-AATs and L-ATTs have strong similarity.	K00826	E2.6.1.42, ilvE; branched-chain amino acid aminotransferase [EC:2.6.1.42]
	Glyma.07G190100	434	104	658	221.825	93	105	86	3.33332	1.73696	2.72e-05	0.00146737	up	yes	protein_coding	PREDICTED: F-box protein At1g61340-like [Glycine max]	gi|955331676|ref|XM_003529246.3|	1017	0	PREDICTED: Glycine max F-box protein At1g61340-like (LOC100810449), mRNA	Q8GX77	F-box protein At1g61340	.	F-box	F-box domain. This domain is approximately 50 amino acids long, and is usually found in the N-terminal half of a variety of proteins. Two motifs that are commonly found associated with the F-box domain are the leucine rich repeats (LRRs; pfam00560 and pfam07723) and the WD repeat (pfam00400). The F-box domain has a role in mediating protein-protein interactions in a variety of contexts, such as p…	.	.
	Glyma.07G191200	70	72	76	47.5707	24	20	35	2.35685	1.23686	0.000649354	0.0196858	up	yes	protein_coding	PREDICTED: internal alternative NAD(P)H-ubiquinone oxidoreductase A2, mitochondrial-like [Glycine max]	gi|955331690|ref|XM_006583733.2|	2828	0	PREDICTED: Glycine max internal alternative NAD(P)H-ubiquinone oxidoreductase A2, mitochondrial-like (LOC100814927), transcript variant X4, mRNA	O80874	Internal alternative NAD(P)H-ubiquinone oxidoreductase A2, mitochondrial	SPBC947.15c	Pyr_redox_2	Pyridine nucleotide-disulphide oxidoreductase. This family includes both class I and class II oxidoreductases and also NADH oxidases and peroxidases. This domain is actually a small NADH binding domain within a larger FAD binding domain.	K17871	ndh1; NADH:ubiquinone reductase (non-electrogenic) [EC:1.6.5.9]
	Glyma.07G192700	13	22	5	6.58642	0	0	0	65.7343	6.03857	5.45e-05	0.00264864	up	yes	protein_coding	PREDICTED: serine carboxypeptidase-like 31 [Glycine max]	gi|955331702|ref|XM_003529256.3|	1709	0	PREDICTED: Glycine max serine carboxypeptidase-like 31 (LOC100815993), mRNA	O04084	Serine carboxypeptidase-like 31	YBR139w	Peptidase_S10	Serine carboxypeptidase.	K16297	SCPL-II; serine carboxypeptidase-like clade II [EC:3.4.16.-]
	Glyma.07G196300	90	80	71	52.069	17	25	40	2.54508	1.34771	0.000634414	0.0193632	up	yes	protein_coding	PREDICTED: CASP-like protein 1C3 [Glycine max]	gi|955331747|ref|XM_003528404.3|	887	0	PREDICTED: Glycine max CASP-like protein 1C3 (LOC100808659), mRNA	B9RZ92	CASP-like protein 1C2	.	DUF588	Domain of unknown function (DUF588). This family of plant proteins contains a domain that may have a catalytic activity. It has a conserved arginine and aspartate that could form an active site. These proteins are predicted to contain 3 or 4 transmembrane helices.	.	.
	Glyma.07G199800	49	47	140	45.5141	22	30	13	2.87564	1.52388	0.00101056	0.0276831	up	yes	protein_coding	PREDICTED: MACPF domain-containing protein NSL1-like [Glycine max]	gi|955331791|ref|XM_003528416.3|	2385	0	PREDICTED: Glycine max MACPF domain-containing protein NSL1-like (LOC100816676), mRNA	Q9SGN6	MACPF domain-containing protein NSL1	.	MACPF	MAC/Perforin domain. The membrane-attack complex (MAC) of the complement system forms transmembrane channels. These channels disrupt the phospholipid bilayer of target cells, leading to cell lysis and death. A number of proteins participate in the assembly of the MAC. Freshly activated C5b binds to C6 to form a C5b-6 complex, then to C7 forming the C5b-7 complex. The C5b-7 complex binds to C8, wh…	.	.
	Glyma.07G202300	20	28	36	47.7189	81	61	52	0.36125	-1.46893	8.78e-05	0.00394921	down	yes	protein_coding	isoflavone synthase 1 precursor [Glycine max]	gi|210141005|dbj|AK244924.1|	1766	0	Glycine max cDNA, clone: GMFL01-17-B03	Q9SWR5	2-hydroxyisoflavanone synthase	AGc2890	p450	Cytochrome P450. Cytochrome P450s are haem-thiolate proteins involved in the oxidative degradation of various compounds. They are particularly well known for their role in the degradation of environmental toxins and mutagens. They can be divided into 4 classes, according to the method by which electrons from NAD(P)H are delivered to the catalytic site. Sequence conservation is relatively low with…	K13257	CYP93C; 2-hydroxyisoflavanone synthase [EC:1.14.13.136]
	Glyma.07G212800	122	67	98	194.805	268	209	368	0.28866	-1.79256	3.74e-10	7.31e-08	down	yes	protein_coding	PREDICTED: ferredoxin--nitrite reductase, chloroplastic isoform X1 [Glycine max]	gi|955331937|ref|XM_014778151.1|	2339	0	PREDICTED: Glycine max ferredoxin--nitrite reductase, chloroplastic (LOC100775519), transcript variant X1, mRNA	P38500	Ferredoxin--nitrite reductase, chloroplastic	alr0607	NIR_SIR	Nitrite and sulphite reductase 4Fe-4S domain. Sulphite and nitrite reductases are vital in the biosynthetic assimilation of sulphur and nitrogen, respectfully. They are also both important for the dissimilation of oxidized anions for energy transduction.	.	.
	Glyma.07G213100	80	56	257	69.7675	32	28	22	3.72742	1.89818	2.74e-05	0.00147633	up	yes	protein_coding	PREDICTED: bZIP transcription factor TRAB1-like [Glycine max]	gi|955331945|ref|XM_006583819.2|	1934	0	PREDICTED: Glycine max bZIP transcription factor TRAB1-like (LOC100776600), mRNA	Q9M7Q5	ABSCISIC ACID-INSENSITIVE 5-like protein 4	.	bZIP_1	bZIP transcription factor. The Pfam entry includes the basic region and the leucine zipper region.	K14432	ABF; ABA responsive element binding factor
	Glyma.07G215500	20	10	35	10.2623	0	3	2	10.4781	3.38931	0.000274309	0.0100386	up	yes	protein_coding	PREDICTED: abscisate beta-glucosyltransferase-like [Glycine max]	gi|955331999|ref|XM_003528473.3|	2120	0	PREDICTED: Glycine max abscisate beta-glucosyltransferase-like (LOC100811700), mRNA	Q8W3P8	Abscisate beta-glucosyltransferase	.	UDPGT	UDP-glucoronosyl and UDP-glucosyl transferase.	K14595	AOG; abscisate beta-glucosyltransferase [EC:2.4.1.263]
	Glyma.07G216700	9	8	4	3.35536	0	0	0	33.5404	5.06783	0.00192227	0.0456573	up	yes	protein_coding	DnaJ like subfamily B member 8 [Glycine soja]	gi|955329071|ref|XM_014777569.1|	616	0	PREDICTED: Glycine max uncharacterized LOC100815986 (LOC100815986), mRNA	.	.	.	DUF4551	Protein of unknown function (DUF4551). This family of proteins is functionally uncharacterized. This family of proteins is found in metazoa. This family includes human protein C12orf56.	.	.
	Glyma.07G229500	97	74	93	59.5615	27	45	35	2.08595	1.0607	0.00165402	0.040776	up	yes	protein_coding	PREDICTED: probable calcium-binding protein CML45 [Glycine max]	gi|955329088|ref|XM_006583899.2|	671	0	PREDICTED: Glycine max probable calcium-binding protein CML45 (LOC100812778), mRNA	Q93Z27	Probable calcium-binding protein CML46	SPAC3A12.14	EF-hand_7	EF-hand domain pair.	.	.
	Glyma.07G231200	11	7	4	3.50085	0	0	0	35.0248	5.1303	0.00160665	0.0400006	up	yes	protein_coding	hypothetical protein GLYMA_07G231200 [Glycine max]	gi|955332181|ref|XR_001389265.1|	480	0	PREDICTED: Glycine max uncharacterized LOC102668119 (LOC102668119), transcript variant X2, misc_RNA	Q8GWG0	Glycerol-3-phosphate acyltransferase 9	.	GPI2	Phosphatidylinositol N-acetylglucosaminyltransferase. Glycosylphosphatidylinositol (GPI) represents an important anchoring molecule for cell surface proteins. The first step in its synthesis is the transfer of N-acetylglucosamine (GlcNAc) from UDP-N-acetylglucosamine to phosphatidylinositol (PI). This step involves products of three or four genes in both yeast (GPI1, GPI2 and GPI3) and mammals (G…	K13506	GPAT3_4, AGPAT9, AGPAT6; glycerol-3-phosphate O-acyltransferase 3/4 [EC:2.3.1.15]
	Glyma.07G234400	475	276	94	150.235	30	11	35	10.0698	3.33196	6.45e-05	0.00303715	up	yes	protein_coding	uncharacterized protein LOC100527887 [Glycine max]	gi|402745215|ref|NM_001248257.2|	738	0	Glycine max uncharacterized LOC100527887 (LOC100527887), mRNA	.	.	.	DUF538	Protein of unknown function, DUF538. This family consists of several plant proteins of unknown function.	.	.
	Glyma.07G237400	4326	7994	1765	2323.56	0	2	2	3238.75	11.6612	2.27e-23	3.56e-20	up	yes	protein_coding	PREDICTED: peroxidase 40-like [Glycine max]	gi|955332254|ref|XM_003528563.3|	1201	0	PREDICTED: Glycine max peroxidase 40-like (LOC100787637), mRNA	O23474	Peroxidase 40	.	peroxidase	Peroxidase.	K00430	E1.11.1.7; peroxidase [EC:1.11.1.7]
	Glyma.07G248600	607	128	861	293.595	131	126	106	3.48383	1.80067	1.81e-05	0.00105096	up	yes	protein_coding	PREDICTED: protein SRC2-like [Glycine max]	gi|955332381|ref|XM_003529526.3|	1127	0	PREDICTED: Glycine max protein SRC2-like (LOC100784458), mRNA	O04133	Protein SRC2	.	C2	C2 domain.	.	.
	Glyma.07G251900	130	80	142	76.4341	37	55	39	2.23535	1.1605	0.000265736	0.00977235	up	yes	protein_coding	hypothetical protein GLYMA_07G251900 [Glycine max]	gi|955332423|ref|XM_006583979.2|	2161	0	PREDICTED: Glycine max sodium/hydrogen exchanger 2-like (LOC100814738), mRNA	Q56XP4	Sodium/hydrogen exchanger 2	YDR456w	Na_H_Exchanger	Sodium/hydrogen exchanger family. Na/H antiporters are key transporters in maintaining the pH of actively metabolizing cells. The molecular mechanisms of antiport are unclear. These antiporters contain 10-12 transmembrane regions (M) at the amino-terminus and a large cytoplasmic region at the carboxyl terminus. The transmembrane regions M3-M12 share identity with other members of the family. The …	.	.
	Glyma.07G260700	47	108	118	136.881	143	213	174	0.432567	-1.209	0.000271667	0.00996129	down	yes	protein_coding	PREDICTED: uncharacterized protein LOC100791504 [Glycine max]	gi|955332537|ref|XM_003528638.3|	1971	0	PREDICTED: Glycine max uncharacterized LOC100791504 (LOC100791504), transcript variant X1, mRNA	.	.	.	Senescence_reg	Senescence regulator. This protein regulates the expression of proteins associated with leaf senescence in plants.	.	.
	Glyma.07G265200	86	118	40	47.6629	7	19	19	4.88227	2.28755	2.07e-05	0.00117446	up	yes	protein_coding	hypothetical protein GLYMA_07G265200 [Glycine max]	gi|955332593|ref|XR_001389288.1|	1317	0	PREDICTED: Glycine max rho GDP-dissociation inhibitor 1 (LOC100801041), misc_RNA	Q9SFC6	Rho GDP-dissociation inhibitor 1	.	Rho_GDI	RHO protein GDP dissociation inhibitor.	K12462	ARHGDI, RHOGDI; Rho GDP-dissociation inhibitor
	Glyma.07G266500	674	222	1215	398.809	184	169	198	3.02938	1.59902	1.39e-05	0.000835411	up	yes	protein_coding	uncharacterized protein LOC100792931 [Glycine max]	gi|210141706|dbj|AK245625.1|	3559	0	Glycine max cDNA, clone: GMFL01-36-A08	Q9M0M5	Scarecrow-like protein 13	.	GRAS	GRAS domain family. Proteins in the GRAS (GAI, RGA, SCR) family are known as major players in gibberellin (GA) signaling, which regulates various aspects of plant growth and development. Mutation of the SCARECROW (SCR) gene results in a radial pattern defect, loss of a ground tissue layer, in the root. The PAT1 protein is involved in phytochrome A signal transduction. A sequence, structure and ev…	.	.
	Glyma.08G003500	4	3	5	10.5603	11	16	22	0.205702	-2.28137	0.0017586	0.0427393	down	yes	protein_coding	PREDICTED: uncharacterized protein LOC100785172 [Glycine max]	gi|955333752|ref|XM_003532319.3|	2300	0	PREDICTED: Glycine max uncharacterized LOC100785172 (LOC100785172), mRNA	.	.	.	Polyketide_cyc	Polyketide cyclase / dehydrase and lipid transport. This family contains polyketide cylcases/dehydrases which are enzymes involved in polyketide synthesis. The family also includes proteins which are involved in the binding/transport of lipids.	.	.
	Glyma.08G010000	322	330	121	135.835	16	14	31	11.4543	3.51782	2.58e-14	1.03e-11	up	yes	protein_coding	hypothetical protein GLYMA_08G010000 [Glycine max]	gi|955333842|ref|XM_003532430.3|	698	0	PREDICTED: Glycine max bidirectional sugar transporter SWEET14-like (LOC100805676), mRNA	Q9FGQ2	Bidirectional sugar transporter SWEET13	.	MtN3_slv	Sugar efflux transporter for intercellular exchange. This family includes proteins such as drosophila saliva, MtN3 involved in root nodule development and a protein involved in activation and expression of recombination activation genes (RAGs). Although the molecular function of these proteins is unknown, they are almost certainly transmembrane proteins. This family contains a region of two trans…	K15382	SLC50A, SWEET; solute carrier family 50 (sugar transporter)
	Glyma.08G017800	1206	1001	1215	1732.44	2591	1422	2744	0.431492	-1.2126	6.08e-07	5.42e-05	down	yes	protein_coding	PREDICTED: uncharacterized protein LOC100819919 isoform X1 [Glycine max]	gi|955333014|ref|XM_006584564.2|	1879	0	PREDICTED: Glycine max monodehydroascorbate reductase, chloroplastic-like (LOC100819919), transcript variant X1, mRNA	P92947	Monodehydroascorbate reductase, chloroplastic/mitochondrial	SMc00914	Pyr_redox_2	Pyridine nucleotide-disulphide oxidoreductase. This family includes both class I and class II oxidoreductases and also NADH oxidases and peroxidases. This domain is actually a small NADH binding domain within a larger FAD binding domain.	K08232	E1.6.5.4; monodehydroascorbate reductase (NADH) [EC:1.6.5.4]
	Glyma.08G018000	387	155	532	207.108	99	73	112	3.07048	1.61846	9.69e-07	8.1e-05	up	yes	protein_coding	hypothetical protein GLYMA_08G018000 [Glycine max]	gi|351726067|ref|NM_001249929.1|	1512	0	Glycine max 1-aminocyclopropane 1-carboxylate synthase (ACS1), mRNA	P31531	1-aminocyclopropane-1-carboxylate synthase	aq_1969	Aminotran_1_2	Aminotransferase class I and II.	.	.
	Glyma.08G018800	91	50	82	40.2354	13	15	8	5.18167	2.37342	6.82e-08	7.88e-06	up	yes	protein_coding	PREDICTED: protein LURP-one-related 17-like [Glycine max]	gi|955333946|ref|XM_003532939.3|	999	0	PREDICTED: Glycine max protein LURP-one-related 17-like (LOC100796827), mRNA	.	.	.	Tub_2	Tubby C 2. The structure of this family has been solved. It comprises a 12-stranded beta barrel with a central C-terminal alpha helix. This helix is thought to be a transmembrane helix. It is structurally similar to the C-terminal domain of the Tubby protein. In plants it plays a role in defense against pathogens.	.	.
	Glyma.08G025100	250	238	89	94.6655	4	3	1	64.3827	6.0086	4.86e-19	3.82e-16	up	yes	protein_coding	PREDICTED: bidirectional sugar transporter SWEET4-like [Glycine max]	gi|955334027|ref|XM_003530391.3|	1252	0	PREDICTED: Glycine max bidirectional sugar transporter SWEET4-like (LOC100802303), mRNA	Q6K4V2	Bidirectional sugar transporter SWEET4	.	MtN3_slv	Sugar efflux transporter for intercellular exchange. This family includes proteins such as drosophila saliva, MtN3 involved in root nodule development and a protein involved in activation and expression of recombination activation genes (RAGs). Although the molecular function of these proteins is unknown, they are almost certainly transmembrane proteins. This family contains a region of two trans…	K15382	SLC50A, SWEET; solute carrier family 50 (sugar transporter)
	Glyma.08G026200	133	91	77	67.3032	27	40	46	2.31221	1.20927	0.00130421	0.0338806	up	yes	protein_coding	PREDICTED: short-chain dehydrogenase TIC 32, chloroplastic-like [Glycine max]	gi|955334037|ref|XM_003530463.3|	1634	0	PREDICTED: Glycine max short-chain dehydrogenase TIC 32, chloroplastic-like (LOC100794347), transcript variant X1, mRNA	A2RVM0	Short-chain dehydrogenase TIC 32, chloroplastic	.	adh_short	short chain dehydrogenase. This family contains a wide variety of dehydrogenases.	.	.
	Glyma.08G027000	15	20	9	7.24245	0	1	0	36.2015	5.17798	0.000261938	0.00964209	up	yes	protein_coding	PREDICTED: lupeol synthase [Glycine max]	gi|955334046|ref|XM_003530427.3|	2723	0	PREDICTED: Glycine max lupeol synthase (LOC100794151), mRNA	Q764T8	Lupeol synthase	YHR072w	Prenyltrans_2	Prenyltransferase-like.	.	.
	Glyma.08G030400	26	46	10	13.5247	0	0	0	135.24	7.07938	3.59e-07	3.41e-05	up	yes	protein_coding	PREDICTED: probable caffeoyl-CoA O-methyltransferase At4g26220 [Glycine max](咖啡酰辅酶 A O-甲基转移酶)	gi|955333412|ref|XM_003532412.3|	900	0	PREDICTED: Glycine max probable caffeoyl-CoA O-methyltransferase At4g26220 (LOC100795229), mRNA	Q9C5D7	Probable caffeoyl-CoA O-methyltransferase At4g26220	all5179	Methyltransf_3	O-methyltransferase. Members of this family are O-methyltransferases. The family includes catechol o-methyltransferase, caffeoyl-CoA O-methyltransferase, and a family of bacterial O-methyltransferases that may be involved in antibiotic production.	K00588	E2.1.1.104; caffeoyl-CoA O-methyltransferase [EC:2.1.1.104]
	Glyma.08G046800	25	32	9	10.7757	0	0	0	107.719	6.75113	1.41e-06	0.000110905	up	yes	protein_coding	Two-component response regulator ARR2 [Glycine soja]	gi|381388797|gb|AC235870.2|	726	0	Glycine max clone GM_WBb0130P22, complete sequence	Q8H7S7	Two-component response regulator ORR21	SMc04011	Response_reg	Response regulator receiver domain. This domain receives the signal from the sensor partner in bacterial two-component systems. It is usually found N-terminal to a DNA binding effector domain.	K14491	ARR-B; two-component response regulator ARR-B family
	Glyma.08G056400	89	85	73	144.079	239	239	103	0.362479	-1.46403	4.39e-05	0.00222129	down	yes	protein_coding	PREDICTED: purple acid phosphatase 17-like isoform X1 [Glycine max]	gi|955334396|ref|XM_014778712.1|	1270	0	PREDICTED: Glycine max purple acid phosphatase 17-like (LOC100793835), transcript variant X2, mRNA	Q9SCX8	Purple acid phosphatase 17	all1686	Metallophos	Calcineurin-like phosphoesterase. This family includes a diverse range of phosphoesterases, including protein phosphoserine phosphatases, nucleotidases, sphingomyelin phosphodiesterases and 2'-3' cAMP phosphodiesterases as well as nucleases such as bacterial SbcD or yeast MRE11. The most conserved regions in this superfamily centre around the metal chelating residues.	K14379	ACP5; tartrate-resistant acid phosphatase type 5 [EC:3.1.3.2]
	Glyma.08G062800	53	46	112	41.939	22	15	26	2.72708	1.44736	0.00042066	0.013958	up	yes	protein_coding	PREDICTED: probably inactive leucine-rich repeat receptor-like protein kinase At5g48380 [Glycine max]	gi|955334476|ref|XM_006584882.2|	1752	0	PREDICTED: Glycine max probably inactive leucine-rich repeat receptor-like protein kinase At5g48380 (LOC102663800), transcript variant X1, mRNA	Q9ASS4	Probably inactive leucine-rich repeat receptor-like protein kinase At5g48380	.	Pkinase	Protein kinase domain.	.	.
	Glyma.08G066800	310	222	78	104.588	9	12	12	16.5923	4.05244	6.02e-15	2.73e-12	up	yes	protein_coding	kaempferol 3-O-beta-D-galactosyltransferase-like [Glycine max]	gi|255634806|gb|BT093390.1|	1561	0	Soybean clone JCVI-FLGm-24I3 unknown mRNA	Q9LFJ8	UDP-glycosyltransferase 78D2	.	UDPGT	UDP-glucoronosyl and UDP-glucosyl transferase.	K10757	E2.4.1.91; flavonol 3-O-glucosyltransferase [EC:2.4.1.91]
	Glyma.08G076400	189	155	83	86.55	36	29	38	3.6655	1.87401	2.92e-06	0.000209365	up	yes	protein_coding	PREDICTED: uncharacterized protein LOC100792053 isoform X1 [Glycine max]	gi|955332922|ref|XM_006584497.2|	1601	0	PREDICTED: Glycine max histidine decarboxylase-like (LOC100792053), transcript variant X1, mRNA	Q6ESZ9	Serine decarboxylase 1	mlr6209	Pyridoxal_deC	Pyridoxal-dependent decarboxylase conserved domain.	K01590	hdc, HDC; histidine decarboxylase [EC:4.1.1.22]
	Glyma.08G082600	69	88	76	49.4744	31	23	20	2.69388	1.42969	0.000153309	0.00633643	up	yes	protein_coding	PREDICTED: probable starch synthase 4, chloroplastic/amyloplastic isoform X1 [Glycine max]	gi|955334688|ref|XM_003531032.3|	3619	0	PREDICTED: Glycine max probable starch synthase 4, chloroplastic/amyloplastic (LOC100804775), transcript variant X1, mRNA	Q0WVX5	Probable starch synthase 4, chloroplastic/amyloplastic	sll1393	Glyco_transf_5	Starch synthase catalytic domain.	.	.
	Glyma.08G089100	239	198	134	93.6682	7	8	5	24.9107	4.63869	1.06e-22	1.6e-19	up	yes	protein_coding	PREDICTED: transcription factor bHLH89-like [Glycine max]	gi|955334814|ref|XM_014778775.1|	2077	0	PREDICTED: Glycine max transcription factor bHLH89-like (LOC100782512), transcript variant X2, mRNA	Q8GX46	Transcription factor bHLH91	.	HLH	Helix-loop-helix DNA-binding domain.	.	.
	Glyma.08G096200	288	186	390	137.92	15	15	26	12.7592	3.67347	2.53e-29	7.34e-26	up	yes	protein_coding	hypothetical protein GLYMA_08G096200 [Glycine max]	gi|210141594|dbj|AK245513.1|	2008	0	Glycine max cDNA, clone: GMFL01-32-L11	Q9C6Z1	Probable 9-cis-epoxycarotenoid dioxygenase NCED5, chloroplastic	all1106	RPE65	Retinal pigment epithelial membrane protein. This family represents a retinal pigment epithelial membrane receptor which is abundantly expressed in retinal pigment epithelium, and binds plasma retinal binding protein. The family also includes the sequence related neoxanthin cleavage enzyme in plants and lignostilbene-alpha,beta-dioxygenase in bacteria.	K09840	NCED; 9-cis-epoxycarotenoid dioxygenase [EC:1.13.11.51]
	Glyma.08G104100	1363	1241	1778	2208.6	2726	3165	2694	0.426565	-1.22916	6.55e-14	2.47e-11	down	yes	protein_coding	PREDICTED: cytochrome P450 78A5-like [Glycine max]	gi|955335097|ref|XM_003531145.3|	1918	0	PREDICTED: Glycine max cytochrome P450 78A5-like (LOC100817944), mRNA	Q9LMX7	Cytochrome P450 78A5	CC2997	p450	Cytochrome P450. Cytochrome P450s are haem-thiolate proteins involved in the oxidative degradation of various compounds. They are particularly well known for their role in the degradation of environmental toxins and mutagens. They can be divided into 4 classes, according to the method by which electrons from NAD(P)H are delivered to the catalytic site. Sequence conservation is relatively low with…	.	.
	Glyma.08G108000	426	417	141	168.318	8	23	18	18.068	4.17536	8.27e-18	5.56e-15	up	yes	protein_coding	PREDICTED: selenium-binding protein 1 [Glycine max]	gi|955335166|ref|XM_003531165.3|	1783	0	PREDICTED: Glycine max selenium-binding protein 1 (LOC606297), mRNA	O23264	Selenium-binding protein 1	.	SBP56	56kDa selenium binding protein (SBP56). This family consists of several eukaryotic selenium binding proteins as well as three sequences from archaea. The exact function of this protein is unknown although it is thought that SBP56 participates in late stages of intra-Golgi protein transport. The Lotus japonicus homologue of SBP56, LjSBP is thought to have more than one physiological role and can b…	K17285	SELENBP1; selenium-binding protein 1
	Glyma.08G116100	103	129	99	60.1457	24	10	13	6.08052	2.6042	4.01e-10	7.74e-08	up	yes	protein_coding	PREDICTED: protein LIGHT-DEPENDENT SHORT HYPOCOTYLS 10-like [Glycine max]	gi|955335266|ref|XM_003531211.3|	1230	0	PREDICTED: Glycine max protein LIGHT-DEPENDENT SHORT HYPOCOTYLS 10-like (LOC100810655), mRNA	Q9S7R3	Protein LIGHT-DEPENDENT SHORT HYPOCOTYLS 10	.	DUF640	Protein of unknown function (DUF640). This family represents a conserved region found in plant proteins including Resistance protein-like protein.	.	.
	Glyma.08G128100	96	148	48	57.4246	6	32	17	4.76608	2.2528	7.45e-05	0.00344255	up	yes	protein_coding	uncharacterized protein LOC100305948 precursor [Glycine max]	gi|402745241|ref|NM_001248446.2|	623	0	Glycine max uncharacterized LOC100305948 (LOC100305948), mRNA	Q8LG89	Basic blue protein	.	Cu_bind_like	Plastocyanin-like domain. This family represents a domain found in flowering plants related to the copper binding protein plastocyanin. Some members of this family may not bind copper due to the lack of key residues.	.	.
	Glyma.08G129000	75	41	90	38.7303	8	13	25	3.72826	1.8985	3.55e-05	0.00184784	up	yes	protein_coding	PREDICTED: subtilisin-like protease SBT2.5 [Glycine max]	gi|955335428|ref|XM_003532752.3|	3208	0	PREDICTED: Glycine max subtilisin-like protease SBT2.5 (LOC100814065), mRNA	Q9SUN6	Subtilisin-like protease SBT2.2	AF1652_1	Peptidase_S8	Subtilase family. Subtilases are a family of serine proteases. They appear to have independently and convergently evolved an Asp/Ser/His catalytic triad, like that found in the trypsin serine proteases (see pfam00089). Structure is an alpha/beta fold containing a 7-stranded parallel beta sheet, order 2314567.	.	.
	Glyma.08G129200	68	59	61	39.3971	25	14	19	2.76604	1.46782	0.000258542	0.00956375	up	yes	protein_coding	PREDICTED: lysine-specific demethylase JMJ18-like isoform X2 [Glycine max]	gi|955335431|ref|XM_006585168.2|	3857	0	PREDICTED: Glycine max lysine-specific demethylase JMJ18-like (LOC100814590), transcript variant X3, mRNA	F4I6G4	Lysine-specific demethylase JMJ18	.	JmjC	JmjC domain, hydroxylase. The JmjC domain belongs to the Cupin superfamily. JmjC-domain proteins may be protein hydroxylases that catalyse a novel histone modification. This is confirmed to be a hydroxylase: the human JmjC protein named Tyw5p unexpectedly acts in the biosynthesis of a hypermodified nucleoside, hydroxy-wybutosine, in tRNA-Phe by catalyzing hydroxylation.	K11446	KDM5, JARID1; histone demethylase JARID1 [EC:1.14.11.-]
	Glyma.08G132200	339	570	254	266.096	170	161	108	2.34514	1.22967	0.000757291	0.0223885	up	yes	protein_coding	uncharacterized protein LOC100305952 [Glycine max]	gi|351721853|ref|NM_001248503.1|	685	0	Glycine max uncharacterized LOC100305952 (LOC100305952), mRNA	.	.	.	DUF761	Cotton fibre expressed protein. This family consists of several plant proteins of unknown function. Three of the sequences (from Gossypium hirsutum) in this family are described as cotton fibre expressed proteins. The remaining sequences, found in Arabidopsis thaliana, are uncharacterized.	.	.
	Glyma.08G138100	140	162	84	66.4031	4	14	9	12.6126	3.65679	1.69e-13	6.01e-11	up	yes	protein_coding	PREDICTED: 2,3-bisphosphoglycerate-dependent phosphoglycerate mutase-like [Glycine max]	gi|955335571|ref|XM_003532788.3|	1510	0	PREDICTED: Glycine max 2,3-bisphosphoglycerate-dependent phosphoglycerate mutase-like (LOC100790852), transcript variant X1, mRNA	Q6MEW4	2,3-bisphosphoglycerate-dependent phosphoglycerate mutase	CPn0863	His_Phos_1	Histidine phosphatase superfamily (branch 1). The histidine phosphatase superfamily is so named because catalysis centres on a conserved His residue that is transiently phosphorylated during the catalytic cycle. Other conserved residues contribute to a 'phosphate pocket' and interact with the phospho group of substrate before, during and after its transfer to the His residue. Structure and sequen…	K01834	PGAM, gpmA; 2,3-bisphosphoglycerate-dependent phosphoglycerate mutase [EC:5.4.2.11]
	Glyma.08G138600	79	62	50	37.5469	7	15	21	3.86761	1.95144	4.01e-05	0.00205313	up	yes	protein_coding	PREDICTED: sulfate transporter 2.1-like [Glycine max]	gi|571471361|ref|XM_003531315.2|	2384	0	PREDICTED: Glycine max sulfate transporter 2.1-like (LOC100775538), mRNA	O04722	Sulfate transporter 2.1	aq_1268	Sulfate_transp	Sulfate transporter family. Mutations in human SLC26A2 lead to several human diseases.	K17469	SULTR2; sulfate transporter 2, low-affinity
	Glyma.08G138900	10	8	11	4.39408	0	0	0	44.2182	5.46657	0.000291936	0.0105002	up	yes	protein_coding	hypothetical protein GLYMA_08G138900 [Glycine max]	gi|955333110|ref|XM_014778409.1|	958	0	PREDICTED: Glycine max L-ascorbate oxidase-like (LOC100792962), mRNA	Q40588	L-ascorbate oxidase	SPAC1F7.08	Cu-oxidase_2	Multicopper oxidase. This entry contains many divergent copper oxidase-like domains that are not recognized by the pfam00394 model.	K00423	E1.10.3.3; L-ascorbate oxidase [EC:1.10.3.3]
	Glyma.08G141000	28	42	24	18.643	7	4	10	3.93571	1.97662	0.00113802	0.0304663	up	yes	protein_coding	PREDICTED: nuclear transcription factor Y subunit B-10-like isoform X1 [Glycine max]	gi|955335619|ref|XM_003532801.3|	1412	0	PREDICTED: Glycine max nuclear transcription factor Y subunit B-10-like (LOC100797721), transcript variant X1, mRNA	O23310	Nuclear transcription factor Y subunit B-3	SPAC23C11.08	CBFD_NFYB_HMF	Histone-like transcription factor (CBF/NF-Y) and archaeal histone. This family includes archaebacterial histones and histone like transcription factors from eukaryotes.	.	.
	Glyma.08G152200	8933	11575	2188	3746.21	0	0	0	37716.1	15.2029	1.86e-19	1.52e-16	up	yes	protein_coding	PREDICTED: protein LIM1-like [Glycine max]	gi|955333492|ref|XM_006585280.2|	613	0	PREDICTED: Glycine max protein LIM1-like (LOC102662037), mRNA	.	.	.	LTP_2	Probable lipid transfer. The members of this family are probably involved in lipid transfer. The family has several highly conserved cysteines, paired in various ways.	.	.
	Glyma.08G159000	9	21	5	5.7677	0	0	0	57.5372	5.84642	0.000129894	0.00551998	up	yes	protein_coding	PREDICTED: uncharacterized protein LOC100785001 isoform X3 [Glycine max]	gi|955335870|ref|XM_003531413.3|	1408	0	PREDICTED: Glycine max uncharacterized LOC100785001 (LOC100785001), transcript variant X3, mRNA	.	.	.	DUF966	Domain of unknown function (DUF966). Family of plant proteins with unknown function.	.	.
	Glyma.08G163500	297	278	191	178.016	127	87	105	2.09542	1.06724	0.000547974	0.0172993	up	yes	protein_coding	PREDICTED: myb family transcription factor APL-like isoform X3 [Glycine max]	gi|955335920|ref|XM_006585330.2|	1652	0	PREDICTED: Glycine max myb family transcription factor APL-like (LOC100793303), transcript variant X3, mRNA	Q9SAK5	Myb family transcription factor APL	.	Myb_CC_LHEQLE	MYB-CC type transfactor, LHEQLE motif. This family is found towards the C-terminus of Myb-CC type transcription factors, and carries a highly conserved LHEQLE sequence motif.	.	.
	Glyma.08G164400	117	97	69	61.0285	34	23	35	2.68416	1.42447	0.000225043	0.00858578	up	yes	protein_coding	PREDICTED: zinc transporter 1-like [Glycine max]	gi|955335936|ref|XM_003531432.3|	1334	0	PREDICTED: Glycine max zinc transporter 1-like (LOC100794874), mRNA	O81123	Zinc transporter 1	.	Zip	ZIP Zinc transporter. The ZIP family consists of zinc transport proteins and many putative metal transporters. The main contribution to this family is from the Arabidopsis thaliana ZIP protein family these proteins are responsible for zinc uptake in the plant. Also found within this family are C. elegans proteins of unknown function which are annotated as being similar to human growth arrest indu…	K14709	SLC39A1_2_3, ZIP1_2_3; solute carrier family 39 (zinc transporter), member 1/2/3
	Glyma.08G168000	188	314	81	106.276	29	15	15	8.95362	3.16247	5.5e-10	1.03e-07	up	yes	protein_coding	PREDICTED: putative Peroxidase 48 [Glycine max]	gi|955335993|ref|XM_003532881.3|	1529	0	PREDICTED: Glycine max putative Peroxidase 48 (LOC100804973), mRNA	O81755	Putative Peroxidase 48	.	peroxidase	Peroxidase.	K00430	E1.11.1.7; peroxidase [EC:1.11.1.7]
	Glyma.08G168700	138	85	271	104.492	62	66	57	2.14063	1.09803	0.00100232	0.0274773	up	yes	protein_coding	PREDICTED: protein unc-45 homolog A-like [Glycine max]	gi|955335998|ref|XM_003531445.3|	1250	0	PREDICTED: Glycine max protein unc-45 homolog A-like (LOC100801778), mRNA	.	.	.	TPR_11	TPR repeat.	.	.
	Glyma.08G168900	42	47	45	27.34	13	13	11	3.08658	1.62601	0.000352778	0.0121959	up	yes	protein_coding	PREDICTED: uncharacterized protein LOC102670442 [Glycine max]	gi|955336001|ref|XM_006585349.2|	1296	0	PREDICTED: Glycine max uncharacterized LOC102670442 (LOC102670442), mRNA	.	.	.	CCT	CCT motif. This short motif is found in a number of plant proteins. It is rich in basic amino acids and has been called a CCT motif after Co, Col and Toc1. The CCT motif is about 45 amino acids long and contains a putative nuclear localisation signal within the second half of the CCT motif. Toc1 mutants have been identified in this region.	.	.
	Glyma.08G180500	130	124	125	177.953	276	174	214	0.486884	-1.03835	7.52e-05	0.00346806	down	yes	protein_coding	PREDICTED: uncharacterized protein LOC102661113 [Glycine max]	gi|955336145|ref|XM_006585389.2|	872	0	PREDICTED: Glycine max uncharacterized LOC102661113 (LOC102661113), mRNA	Q8LDS4	Protein SODIUM POTASSIUM ROOT DEFECTIVE 1	.	HMA	Heavy-metal-associated domain.	.	.
	Glyma.08G181500	109	133	61	61.5698	15	49	7	3.73618	1.90156	0.00097603	0.0269821	up	yes	protein_coding	PREDICTED: peroxidase 43-like [Glycine max]	gi|955336159|ref|XM_006585391.2|	1362	0	PREDICTED: Glycine max peroxidase 43-like (LOC100786233), mRNA	Q9SZH2	Peroxidase 43	.	peroxidase	Peroxidase.	K00430	E1.11.1.7; peroxidase [EC:1.11.1.7]
	Glyma.08G183500	1467	1563	359	555.734	0	0	0	5594.74	12.4499	2.21e-14	9.07e-12	up	yes	protein_coding	uncharacterized protein LOC100800347 [Glycine max]	gi|402794484|ref|NM_001253192.2|	1081	0	Glycine max bidirectional sugar transporter SWEET15-like (LOC100800347), mRNA	P0DKJ5	Bidirectional sugar transporter SWEET15	.	MtN3_slv	Sugar efflux transporter for intercellular exchange. This family includes proteins such as drosophila saliva, MtN3 involved in root nodule development and a protein involved in activation and expression of recombination activation genes (RAGs). Although the molecular function of these proteins is unknown, they are almost certainly transmembrane proteins. This family contains a region of two trans…	K15382	SLC50A, SWEET; solute carrier family 50 (sugar transporter)
	Glyma.08G183700	103	178	47	54.4608	1	0	3	74.8792	6.22649	3.08e-12	8.99e-10	up	yes	protein_coding	PREDICTED: fasciclin-like arabinogalactan protein 19 isoform X1 [Glycine max]	gi|955336191|ref|XM_014779076.1|	1407	0	PREDICTED: Glycine max fasciclin-like arabinogalactan protein 19 (LOC102665221), transcript variant X1, mRNA	Q5Q0H2	Fasciclin-like arabinogalactan protein 19	.	Fasciclin	Fasciclin domain. This extracellular domain is found repeated four times in grasshopper fasciclin I as well as in proteins from mammals, sea urchins, plants, yeast and bacteria.	.	.
	Glyma.08G185700	242	232	201	141.64	66	55	84	2.8475	1.50969	1.05e-07	1.16e-05	up	yes	protein_coding	hypothetical protein GLYMA_08G185700 [Glycine max]	gi|955336234|ref|XR_415548.2|	2330	0	PREDICTED: Glycine max uncharacterized LOC100794179 (LOC100794179), transcript variant X4, misc_RNA	.	.	.	DUF639	Plant protein of unknown function (DUF639). Plant protein of unknown function.	.	.
	Glyma.08G187700	23	29	22	12.9915	4	1	3	7.9984	2.99971	8.56e-05	0.00386555	up	yes	protein_coding	PREDICTED: uncharacterized protein LOC100798952 isoform X1 [Glycine max]	gi|955336268|ref|XM_003532943.3|	1522	0	PREDICTED: Glycine max uncharacterized LOC100798952 (LOC100798952), transcript variant X1, mRNA	.	.	.	WEMBL	Weak chloroplast movement under blue light. WEMBL consists of several plant proteins required for the chloroplast avoidance response under high intensity blue light. This avoidance response consists in the relocation of chloroplasts on the anticlinal side of exposed cells. Acts in association with PMI2 to maintain the velocity of chloroplast photo-relocation movement via the regulation of cp-acti…	.	.
	Glyma.08G188600	25	38	12	13.4727	2	3	2	9.59461	3.26222	0.000108509	0.00470673	up	yes	protein_coding	PREDICTED: MLO-like protein 4 [Glycine max]	gi|955336281|ref|XM_014779097.1|	1979	0	PREDICTED: Glycine max MLO-like protein 4 (LOC100801624), mRNA	O23693	MLO-like protein 4	.	Mlo	Mlo family. A family of plant integral membrane proteins, first discovered in barley. Mutants lacking wild-type Mlo proteins show broad spectrum resistance to the powdery mildew fungus, and dysregulated cell death control, with spontaneous cell death in response to developmental or abiotic stimuli. Thus wild-type Mlo proteins are thought to be inhibitors of cell death whose deficiency lowers the …	K08472	MLO; mlo protein
	Glyma.08G209800	254	297	162	152.879	75	62	83	2.86265	1.51735	6.77e-06	0.000444084	up	yes	protein_coding	PREDICTED: acyl-protein thioesterase 2 isoform X2 [Glycine max]	gi|955336574|ref|XM_003531656.3|	1639	0	PREDICTED: Glycine max acyl-protein thioesterase 2 (LOC100782153), transcript variant X2, mRNA	O95372	Acyl-protein thioesterase 2	SPAC8E11.04c	Abhydrolase_2	Phospholipase/Carboxylesterase. This family consists of both phospholipases and carboxylesterases with broad substrate specificity, and is structurally related to alpha/beta hydrolases pfam00561.	K06130	LYPLA2; lysophospholipase II [EC:3.1.1.5]
	Glyma.08G212100	13	14	16	25.3187	35	23	47	0.347737	-1.52393	0.00137104	0.0353731	down	yes	protein_coding	PREDICTED: EPIDERMAL PATTERNING FACTOR-like protein 8 [Glycine max]	gi|955333535|ref|XM_006585566.2|	818	0	PREDICTED: Glycine max EPIDERMAL PATTERNING FACTOR-like protein 8 (LOC102659819), mRNA	Q1G3V9	EPIDERMAL PATTERNING FACTOR-like protein 8	.	Srg	Srg family chemoreceptor.	.	.
	Glyma.08G212800	122	120	85	65.8541	26	33	21	3.54222	1.82466	1.53e-06	0.000118042	up	yes	protein_coding	hypothetical protein PHAVU_010G156100g [Phaseolus vulgaris]	gi|571472504|ref|XM_003531668.2|	985	0	PREDICTED: Glycine max pseudo histidine-containing phosphotransfer protein 6-like (LOC100789608), mRNA	Q9SSC9	Pseudo histidine-containing phosphotransfer protein 6	.	Hpt	Hpt domain. The histidine-containing phosphotransfer (HPt) domain is a novel protein module with an active histidine residue that mediates phosphotransfer reactions in the two-component signaling systems. A multistep phosphorelay involving the HPt domain has been suggested for these signaling pathways. The crystal structure of the HPt domain of the anaerobic sensor kinase ArcB has been determined…	K14490	AHP; histidine-containing phosphotransfer peotein
	Glyma.08G217400	65	65	35	31.5041	15	6	8	4.99993	2.32191	1.77e-05	0.00103085	up	yes	protein_coding	PREDICTED: aquaporin NIP6-1-like [Glycine max]	gi|955336639|ref|XM_003531684.3|	1839	0	PREDICTED: Glycine max aquaporin NIP6-1-like (LOC100798410), mRNA	Q9SAI4	Aquaporin NIP6-1	AF1426	MIP	Major intrinsic protein. MIP (Major Intrinsic Protein) family proteins exhibit essentially two distinct types of channel properties: (1) specific water transport by the aquaporins, and (2) small neutral solutes transport, such as glycerol by the glycerol facilitators.	K09874	NIP; aquaporin NIP
	Glyma.08G232900	113	76	138	61.464	21	27	22	3.87836	1.95545	7.6e-09	1.12e-06	up	yes	protein_coding	PREDICTED: uncharacterized protein LOC100793991 [Glycine max]	gi|955336851|ref|XM_003531761.3|	1993	0	PREDICTED: Glycine max uncharacterized LOC100793991 (LOC100793991), mRNA	P05100	DNA-3-methyladenine glycosylase 1	tag	Adenine_glyco	Methyladenine glycosylase. The DNA-3-methyladenine glycosylase I is constitutively expressed and is specific for the alkylated 3-methyladenine DNA.	K01246	tag; DNA-3-methyladenine glycosylase I [EC:3.2.2.20]
	Glyma.08G240400	47	60	130	104.236	123	131	134	0.496096	-1.01131	0.00119963	0.0317324	down	yes	protein_coding	PREDICTED: SNF1-related protein kinase catalytic subunit alpha KIN10-like [Glycine max]	gi|955336925|ref|XM_003530366.3|	1204	0	PREDICTED: Glycine max SNF1-related protein kinase catalytic subunit alpha KIN10-like (LOC100779991), transcript variant X1, mRNA	Q38997	SNF1-related protein kinase catalytic subunit alpha KIN10	.	Pkinase	Protein kinase domain.	K07198	PRKAA, AMPK; 5'-AMP-activated protein kinase, catalytic alpha subunit [EC:2.7.11.11]
	Glyma.08G241800	20	28	23	12.3005	3	3	1	8.67599	3.11703	8.16e-05	0.00370345	up	yes	protein_coding	PREDICTED: uncharacterized protein LOC100784819 [Glycine max]	gi|955336956|ref|XM_006585700.2|	2295	0	PREDICTED: Glycine max uncharacterized LOC100784819 (LOC100784819), mRNA	.	.	.	CaM_binding	Plant calmodulin-binding domain. The sequences featured in this family are found repeated in a number of plant calmodulin-binding proteins and are thought to constitute the calmodulin-binding domains. Binding of the proteins to calmodulin depends on the presence of calcium ions. These proteins are thought to be involved in various processes, such as plant defence responses and stolonisation or tu…	.	.
	Glyma.08G260200	57	54	90	42.6239	28	25	17	2.373	1.24671	0.000980451	0.027055	up	yes	protein_coding	PREDICTED: aluminum-activated malate transporter 4-like [Glycine max]	gi|955337174|ref|XM_003530444.3|	2035	0	PREDICTED: Glycine max aluminum-activated malate transporter 4-like (LOC100807258), mRNA	Q9C6L8	Aluminum-activated malate transporter 4	.	ALMT	Aluminium activated malate transporter.	.	.
	Glyma.08G286700	39	34	24	19.7727	11	7	7	3.36478	1.75051	0.00195363	0.0462274	up	yes	protein_coding	PREDICTED: carbonic anhydrase 2-like [Glycine max]	gi|955337500|ref|XM_006585886.2|	1308	0	PREDICTED: Glycine max carbonic anhydrase 2-like (LOC100808326), mRNA	P27141	Carbonic anhydrase, chloroplastic	SMc04083	Pro_CA	Carbonic anhydrase. This family includes carbonic anhydrases as well as a family of non-functional homologues related to YbcF.	K01673	cynT, can; carbonic anhydrase [EC:4.2.1.1]
	Glyma.08G324100	1185	1072	134	396.543	2	1	1	549.146	9.10105	1.29e-23	2.12e-20	up	yes	protein_coding	PREDICTED: putative lipid-transfer protein DIR1 [Glycine max] (脂质转移蛋白 ）	gi|955337995|ref|XM_003530726.3|	716	0	PREDICTED: Glycine max putative lipid-transfer protein DIR1 (LOC100812796), mRNA	Q8W453	Putative lipid-transfer protein DIR1	.	LTP_2	Probable lipid transfer. The members of this family are probably involved in lipid transfer. The family has several highly conserved cysteines, paired in various ways.	.	.
	Glyma.08G326300	28	34	47	20.3827	5	13	4	4.11209	2.03987	0.000410176	0.0136629	up	yes	protein_coding	ABC transporter C family member 3 [Glycine soja]	gi|955338044|ref|XM_006586061.2|	569	0	PREDICTED: Glycine max ABC transporter C family member 3-like (LOC106794105), transcript variant X2, mRNA	Q9LK64	ABC transporter C family member 3	YDR135c	ABC_membrane	ABC transporter transmembrane region. This family represents a unit of six transmembrane helices. Many members of the ABC transporter family (pfam00005) have two such regions.	.	.
	Glyma.08G327100	47	27	13	14.1057	0	0	1	71.6673	6.16324	5.57e-06	0.000371383	up	yes	protein_coding	PREDICTED: cytochrome P450 71D11 [Glycine max]	gi|955338060|ref|XM_003532120.3|	1751	0	PREDICTED: Glycine max cytochrome P450 71D11 (LOC100808862), mRNA	O22307	Cytochrome P450 71D11 (Fragment)	BH0579	p450	Cytochrome P450. Cytochrome P450s are haem-thiolate proteins involved in the oxidative degradation of various compounds. They are particularly well known for their role in the degradation of environmental toxins and mutagens. They can be divided into 4 classes, according to the method by which electrons from NAD(P)H are delivered to the catalytic site. Sequence conservation is relatively low with…	.	.
	Glyma.08G329700	1134	1048	279	401.59	0	0	0	4042.82	11.9811	5.96e-14	2.29e-11	up	yes	protein_coding	PREDICTED: 4-coumarate--CoA ligase-like 1 [Glycine max]	gi|955338086|ref|XM_003532129.3|	1989	0	PREDICTED: Glycine max 4-coumarate--CoA ligase-like 1 (LOC100814237), mRNA	Q9LQ12	4-coumarate--CoA ligase-like 1	BH3104	AMP-binding	AMP-binding enzyme.	K01904	4CL; 4-coumarate--CoA ligase [EC:6.2.1.12]
	Glyma.08G337900	215	165	193	131.408	81	84	77	2.0101	1.00726	7.69e-05	0.00352608	up	yes	protein_coding	PREDICTED: BTB/POZ domain-containing protein At1g55760-like isoform X1 [Glycine max]	gi|955338210|ref|XM_003532146.3|	1829	0	PREDICTED: Glycine max BTB/POZ domain-containing protein At1g55760-like (LOC100777871), transcript variant X1, mRNA	Q680K8	BTB/POZ domain-containing protein At1g55760	.	BTB	BTB/POZ domain. The BTB (for BR-C, ttk and bab) or POZ (for Pox virus and Zinc finger) domain is present near the N-terminus of a fraction of zinc finger (pfam00096) proteins and in proteins that contain the pfam01344 motif such as Kelch and a family of pox virus proteins. The BTB/POZ domain mediates homomeric dimerization and in some instances heteromeric dimerization. The structure of the dimer…	K10523	SPOP; speckle-type POZ protein
	Glyma.08G339300	1117	1333	1501	899.706	571	571	507	2.02461	1.01764	7.22e-08	8.27e-06	up	yes	protein_coding	hypothetical protein GLYMA_08G339300 [Glycine max]	gi|955338230|ref|XR_415744.2|	570	0	PREDICTED: Glycine max uncharacterized LOC100793310 (LOC100793310), ncRNA	.	.	.	WBP-1	WW domain-binding protein 1. This family of proteins represents WBP-1, a ligand of the WW domain of Yes-associated protein. This protein has a proline-rich domain. WBP-1 does not bind to the SH3 domain.	.	.
	Glyma.08G339400	337	328	343	218.74	124	150	78	2.42588	1.27851	5.49e-06	0.000366924	up	yes	protein_coding	uncharacterized protein LOC100500233 precursor [Glycine max]	gi|210141988|dbj|AK245907.1|	590	0	Glycine max cDNA, clone: GMFL01-45-M03	.	.	.	WBP-1	WW domain-binding protein 1. This family of proteins represents WBP-1, a ligand of the WW domain of Yes-associated protein. This protein has a proline-rich domain. WBP-1 does not bind to the SH3 domain.	.	.
	Glyma.08G341600	4	11	3	29.6681	66	40	42	0.106037	-3.23736	2.1e-08	2.72e-06	down	yes	protein_coding	Trypsin inhibitor A [Glycine soja]	gi|402746839|ref|NM_001249609.2|	754	0	Glycine max uncharacterized LOC100500338 (LOC100500338), mRNA	P01070	Trypsin inhibitor A	.	Kunitz_legume	Trypsin and protease inhibitor.	.	.
	Glyma.08G341800	33	40	58	60.7051	56	96	76	0.478316	-1.06396	0.00189187	0.0451058	down	yes	protein_coding	PREDICTED: kunitz-type trypsin inhibitor KTI1-like [Glycine max]	gi|955338260|ref|XM_003532188.3|	956	0	PREDICTED: Glycine max kunitz-type trypsin inhibitor KTI1-like (LOC100799817), mRNA	P01070	Trypsin inhibitor A	.	Kunitz_legume	Trypsin and protease inhibitor.	.	.
	Glyma.08G344600	68	83	41	32.6508	2	5	4	15.4215	3.94687	4.93e-10	9.33e-08	up	yes	protein_coding	PREDICTED: uncharacterized protein LOC100806208 isoform X1 [Glycine max]	gi|955338293|ref|XM_006586145.2|	1048	0	PREDICTED: Glycine max uncharacterized LOC100806208 (LOC100806208), transcript variant X1, mRNA	.	.	.	CRCB	CrcB-like protein. CRCB is a putative integral membrane protein possibly involved in chromosome condensation. Over expression in Escherichia coli also leads to camphor resistance.	.	.
	Glyma.08G350700	10	12	1	3.84343	0	0	0	38.3299	5.2604	0.00207941	0.0483238	up	yes	protein_coding	hypothetical protein GLYMA_08G350700 [Glycine max]	gi|955338377|ref|XM_006586166.2|	1397	0	PREDICTED: Glycine max putative E3 ubiquitin-protein ligase RING1b (LOC102666848), mRNA	Q0WX00	Putative E3 ubiquitin-protein ligase RING1b	.	zf-C3HC4	Zinc finger, C3HC4 type (RING finger). The C3HC4 type zinc-finger (RING finger) is a cysteine-rich domain of 40 to 60 residues that coordinates two zinc ions, and has the consensus sequence: C-X2-C-X(9-39)-C-X(1-3)-H-X(2-3)-C-X2-C-X(4-48)-C-X2-C where X is any amino acid. Many proteins containing a RING finger play a key role in the ubiquitination pathway.	K10695	RNF1_2; E3 ubiquitin-protein ligase RNF1/2 [EC:2.3.2.27]
	Glyma.08G351000	41	62	62	33.9192	14	18	16	2.91662	1.5443	0.000274913	0.010045	up	yes	protein_coding	phytase precursor [Glycine max]	gi|351722193|ref|NM_001248259.1|	1644	0	Glycine max phytase (LOC547600), mRNA	Q9SFU3	Purple acid phosphatase 15	Rv2577	Metallophos	Calcineurin-like phosphoesterase. This family includes a diverse range of phosphoesterases, including protein phosphoserine phosphatases, nucleotidases, sphingomyelin phosphodiesterases and 2'-3' cAMP phosphodiesterases as well as nucleases such as bacterial SbcD or yeast MRE11. The most conserved regions in this superfamily centre around the metal chelating residues.	.	.
	Glyma.08G355000	116	103	210	87.7859	42	50	45	2.56545	1.35921	4.91e-06	0.000334397	up	yes	protein_coding	PREDICTED: putative receptor protein kinase ZmPK1 [Glycine max]	gi|955338437|ref|XM_003530826.3|	3046	0	PREDICTED: Glycine max putative receptor protein kinase ZmPK1 (LOC100784287), mRNA	P17801	Putative receptor protein kinase ZmPK1	YAR019c	Pkinase	Protein kinase domain.	.	.
	Glyma.08G365100	1165	841	836	1335.09	2062	1244	1669	0.491364	-1.02514	5.83e-05	0.00279782	down	yes	protein_coding	PREDICTED: LOB domain-containing protein 41-like [Glycine max]	gi|955338546|ref|XM_003532291.3|	1646	0	PREDICTED: Glycine max LOB domain-containing protein 41-like (LOC100812981), mRNA	Q9M886	LOB domain-containing protein 41	.	DUF260	Protein of unknown function DUF260.	.	.
	Glyma.08G367700	21	22	22	10.5429	2	0	1	18.4889	4.20859	4.62e-05	0.00231439	up	yes	protein_coding	hypothetical protein GLYMA_08G367700 [Glycine max]	gi|955338564|ref|XR_001389667.1|	594	0	PREDICTED: Glycine max uncharacterized LOC100819381 (LOC100819381), ncRNA	B4H1X9	Queuine tRNA-ribosyltransferase accessory subunit 2	SPAC2F3.13c_1	TGT	Queuine tRNA-ribosyltransferase. This is a family of queuine tRNA-ribosyltransferases EC:2.4.2.29, also known as tRNA-guanine transglycosylase and guanine insertion enzyme. Queuine tRNA-ribosyltransferase modifies tRNAs for asparagine, aspartic acid, histidine and tyrosine with queuine. It catalyses the exchange of guanine-34 at the wobble position with 7-aminomethyl-7-deazaguanine, and the addit…	K15407	QTRTD1; queuine tRNA-ribosyltransferase subunit QTRTD1 [EC:2.4.2.29]
	Glyma.09G002500	258	176	203	125.916	51	48	57	3.48565	1.80143	1.7e-10	3.54e-08	up	yes	protein_coding	hypothetical protein GLYMA_09G002500 [Glycine max]	gi|210141896|dbj|AK245815.1|	1223	0	Glycine max cDNA, clone: GMFL01-42-A22	Q9SJZ2	Peroxidase 17	.	peroxidase	Peroxidase.	K00430	E1.11.1.7; peroxidase [EC:1.11.1.7]
	Glyma.09G003700	79	82	82	51.2143	28	19	30	2.69763	1.43169	5.64e-05	0.00272072	up	yes	protein_coding	Ras-related protein RABA4d [Glycine soja]	gi|959092257|ref|NM_001317432.1|	784	0	Glycine max ras-related protein RABA4c (LOC100789008), mRNA	Q9LH50	Ras-related protein RABA4d	SPAC18G6.03	Ras	Ras family. Includes sub-families Ras, Rab, Rac, Ral, Ran, Rap Ypt1 and more. Shares P-loop motif with GTP_EFTU, arf and myosin_head. See pfam00009 pfam00025, pfam00063. As regards Rab GTPases, these are important regulators of vesicle formation, motility and fusion. They share a fold in common with all Ras GTPases: this is a six-stranded beta-sheet surrounded by five alpha-helices.	K07904	RAB11A; Ras-related protein Rab-11A
	Glyma.09G007500	181	127	323	131.812	64	60	99	2.30958	1.20763	7.61e-05	0.00349858	up	yes	protein_coding	PREDICTED: homeobox protein SBH1 isoform X1 [Glycine max]	gi|955338779|ref|XM_014761553.1|	3526	0	PREDICTED: Glycine max Sbh1 protein (H1), transcript variant X1, mRNA	P46608	Homeobox protein SBH1	.	KNOX2	KNOX2 domain. The MEINOX region is comprised of two domains, KNOX1 and KNOX2. KNOX1 plays a role in suppressing target gene expression. KNOX2, essential for function, is thought to be necessary for homo-dimerization.	.	.
	Glyma.09G012800	26	16	21	10.9061	1	5	1	7.58645	2.92342	0.000466639	0.0152158	up	yes	protein_coding	PREDICTED: uncharacterized protein LOC102666654 [Glycine max]	gi|955338798|ref|XM_006586713.2|	693	0	PREDICTED: Glycine max uncharacterized LOC102666654 (LOC102666654), mRNA	.	.	.	DUF761	Cotton fibre expressed protein. This family consists of several plant proteins of unknown function. Three of the sequences (from Gossypium hirsutum) in this family are described as cotton fibre expressed proteins. The remaining sequences, found in Arabidopsis thaliana, are uncharacterized.	.	.
	Glyma.09G034200	120	191	40	57.9013	0	0	0	582.55	9.18624	2.07e-08	2.68e-06	up	yes	protein_coding	Putative WRKY transcription factor 23 [Glycine soja]	gi|955338807|ref|XM_014761561.1|	629	0	PREDICTED: Glycine max uncharacterized WD repeat-containing protein C2A9.03-like (LOC100814268), mRNA	Q9Y7K5	Uncharacterized WD repeat-containing protein C2A9.03	.	WD40	WD domain, G-beta repeat.	.	.
	Glyma.09G035900	48	22	83	26.7319	10	12	4	4.69193	2.23018	8.48e-05	0.0038349	up	yes	protein_coding	PREDICTED: probable N-acetyltransferase HLS1-like [Glycine max]	gi|955339247|ref|XM_003533119.3|	1260	0	PREDICTED: Glycine max probable N-acetyltransferase HLS1-like (LOC100808694), mRNA	O64815	Probable N-acetyltransferase HLS1-like	.	Acetyltransf_1	Acetyltransferase (GNAT) family. This family contains proteins with N-acetyltransferase functions such as Elp3-related proteins.	.	.
	Glyma.09G036600	524	862	393	403.849	187	279	191	2.40003	1.26305	0.000303873	0.010816	up	yes	protein_coding	unknown [Glycine max]	gi|255626328|gb|BT089429.1|	561	0	Soybean clone JCVI-FLGm-1P2 unknown mRNA	.	.	.	DUF4356	Domain of unknown function (DUF4356). This family of proteins is found in bacteria. Proteins in this family are approximately 540 amino acids in length.	.	.
	Glyma.09G039900	7	27	5	6.67419	0	0	1	33.283	5.05671	0.00085211	0.0243514	up	yes	protein_coding	PREDICTED: COBRA-like protein 7 [Glycine max]	gi|955340058|ref|XM_003534780.3|	2111	0	PREDICTED: Glycine max COBRA-like protein 7 (LOC100778971), mRNA	Q8GZ17	COBRA-like protein 7	.	COBRA	COBRA-like protein. Family of plant proteins are designated COBRA-like (COBL) proteins. The 12 Arabidopsis members of the family are all GPI-liked. Some members of this family are annotated as phytochelatin synthase, but these annotations are incorrect.	.	.
	Glyma.09G042400	2405	749	1261	977.817	661	563	443	2.24431	1.16627	0.00079829	0.023162	up	yes	protein_coding	hypothetical protein GLYMA_09G042400 [Glycine max]	gi|955340075|ref|XR_136796.3|	1417	0	PREDICTED: Glycine max RING-H2 finger protein ATL2-like (LOC100791545), misc_RNA	Q8L9T5	RING-H2 finger protein ATL2	.	zf-RING_2	Ring finger domain.	.	.
	Glyma.09G046100	44	41	56	67.2329	111	63	81	0.463871	-1.1082	0.000707611	0.0211575	down	yes	protein_coding	hypothetical protein GLYMA_09G046100 [Glycine max]	gi|955366051|ref|XR_001384869.1|	304	3e-156	PREDICTED: Glycine max uncharacterized LOC106796030 (LOC106796030), ncRNA	Q2PMN1	Cytochrome c biogenesis protein CcsA	sll1513	Cytochrom_C_asm	Cytochrome C assembly protein. This family consists of various proteins involved in cytochrome c assembly from mitochondria and bacteria; CycK from Rhizobium, CcmC from Escherichia coli and Paracoccus denitrificans and orf240 from wheat mitochondria. The members of this family are probably integral membrane proteins with six predicted transmembrane helices. It has been proposed that members of th…	.	.
	Glyma.09G046400	886	875	636	399.73	36	55	40	15.9069	3.99158	4.59e-40	2.16e-36	up	yes	protein_coding	PREDICTED: protein SRG1 [Glycine max]	gi|955340129|ref|XM_003533407.3|	1429	0	PREDICTED: Glycine max protein SRG1 (LOC100820290), mRNA	Q39224	Protein SRG1	PA4191	DIOX_N	non-haem dioxygenase in morphine synthesis N-terminal. This is the highly conserved N-terminal region of proteins with 2-oxoglutarate/Fe(II)-dependent dioxygenase activity.	.	.
	Glyma.09G050900	1066	1332	241	466.878	45	58	70	14.0455	3.81204	1.37e-06	0.000108697	up	yes	protein_coding	PREDICTED: polygalacturonase QRT3-like [Glycine max]	gi|955340180|ref|XM_006586887.2|	1849	0	PREDICTED: Glycine max polygalacturonase QRT3-like (LOC100804107), mRNA	O49432	Polygalacturonase QRT3	.	Pectate_lyase_3	Pectate lyase superfamily protein. This family of proteins possesses a beta helical structure like Pectate lyase. This family is most closely related to glycosyl hydrolase family 28.	.	.
	Glyma.09G055400	63	36	48	30.9951	18	18	11	2.64171	1.40147	0.00206539	0.0481465	up	yes	protein_coding	PREDICTED: probable receptor-like serine/threonine-protein kinase At5g57670 [Glycine max]	gi|955340292|ref|XM_003533668.3|	1703	0	PREDICTED: Glycine max probable receptor-like serine/threonine-protein kinase At5g57670 (LOC100804983), mRNA	Q5XF57	Probable receptor-like serine/threonine-protein kinase At5g57670	Cgl2127_1	Pkinase	Protein kinase domain.	.	.
	Glyma.09G061300	215	243	33	87.747	5	18	12	12.901	3.68941	0.000221001	0.00847447	up	yes	protein_coding	PREDICTED: uncharacterized protein LOC100775204 [Glycine max]	gi|571476560|ref|XM_003533697.2|	1661	0	PREDICTED: Glycine max uncharacterized LOC100775204 (LOC100775204), mRNA	K7R4D4	Protein MANNAN SYNTHESIS-RELATED	.	O-FucT	GDP-fucose protein O-fucosyltransferase. This is a family of conserved proteins representing the enzyme responsible for adding O-fucose to EGF (epidermal growth factor-like) repeats. Six highly conserved cysteines are present in O-FucT-1 as well as a DXD-like motif (ERD), conserved in mammals, Drosophila, and C. elegans. Both features are characteristic of several glycosyltransferase families. Th…	.	.
	Glyma.09G063900	61	56	82	38.1699	20	7	19	3.63086	1.86031	1.48e-05	0.000881371	up	yes	protein_coding	PREDICTED: cytokinin dehydrogenase 3-like [Glycine max]	gi|955340375|ref|XM_003534875.3|	2147	0	PREDICTED: Glycine max cytokinin dehydrogenase 3-like (LOC100797928), mRNA	Q9LTS3	Cytokinin dehydrogenase 3	all0324	Cytokin-bind	Cytokinin dehydrogenase 1, FAD and cytokinin binding. Members of this family adopt an alpha+beta sandwich structure with an antiparallel beta-sheet, in a ferredoxin-like fold. They are predominantly found in plant cytokinin dehydrogenase 1, where they are capable of binding both FAD and cytokinin substrates. The substrate displays a 'plug-into-socket' binding mode that seals the catalytic site an…	K00279	CKX; cytokinin dehydrogenase [EC:1.5.99.12]
	Glyma.09G073200	51	30	24	16.4836	0	0	0	165.346	7.36935	2.02e-08	2.64e-06	up	yes	protein_coding	PREDICTED: respiratory burst oxidase homolog protein E-like [Glycine max] (呼吸爆发氧化酶同源蛋白 )	gi|955340479|ref|XM_006586999.2|	3264	0	PREDICTED: Glycine max respiratory burst oxidase homolog protein E-like (LOC100805697), transcript variant X1, mRNA	O81211	Respiratory burst oxidase homolog protein E	.	NAD_binding_6	Ferric reductase NAD binding domain.	K13447	RBOH; respiratory burst oxidase [EC:1.6.3.- 1.11.1.-]
	Glyma.09G079600	71	76	101	55.0593	37	26	35	2.1251	1.08753	0.00089864	0.0254304	up	yes	protein_coding	PREDICTED: protein CHUP1, chloroplastic-like isoform X1 [Glycine max]	gi|955340538|ref|XM_006587022.2|	2119	0	PREDICTED: Glycine max protein CHUP1, chloroplastic-like (LOC100809254), transcript variant X1, mRNA	Q9LI74	Protein CHUP1, chloroplastic	.	GAS	Growth-arrest specific micro-tubule binding. This family is the highly conserved central region of a number of metazoan proteins referred to as growth-arrest proteins. In mouse, Gas8 is predominantly a testicular protein, whose expression is developmentally regulated during puberty and spermatogenesis. In humans, it is absent in infertile males who lack the ability to generate gametes. The locali…	.	.
	Glyma.09G080700	42	36	22	18.9429	9	6	2	5.11278	2.35411	0.000309791	0.0110163	up	yes	protein_coding	PREDICTED: uncharacterized protein LOC102668721 [Glycine max]	gi|955339292|ref|XM_006587024.2|	750	0	PREDICTED: Glycine max uncharacterized LOC102668721 (LOC102668721), mRNA	.	.	.	Fn3-like	Fibronectin type III-like domain. This domain has a fibronectin type III-like structure. It is often found in association with pfam00933 and pfam01915. Its function is unknown.	.	.
	Glyma.09G084900	648	877	1457	1407.47	1157	2463	1737	0.456696	-1.13069	8.95e-05	0.00401223	down	yes	protein_coding	PREDICTED: putative lipid-binding protein AIR1 [Glycine max]	gi|255646178|gb|BT098358.1|	666	0	Soybean clone JCVI-FLGm-12K6 unknown mRNA	P14009	14 kDa proline-rich protein DC2.15	.	Hydrophob_seed	Hydrophobic seed protein. This domain has a four-helix bundle structure. It contains four disulfide bonds, of which three function to keep the C- and N-terminal parts of the molecule in place.	.	.
	Glyma.09G093800	27	74	14	19.1127	0	0	0	191.321	7.57985	3.71e-08	4.58e-06	up	yes	protein_coding	PREDICTED: probable flavin-containing monooxygenase 1 [Glycine max] (含有黄素的单加氧酶)	gi|955340698|ref|XM_003533822.3|	1756	0	PREDICTED: Glycine max probable flavin-containing monooxygenase 1 (LOC100798440), mRNA	Q9LMA1	Probable flavin-containing monooxygenase 1	CC0774	FMO-like	Flavin-binding monooxygenase-like. This family includes FMO proteins, cyclohexanone mono-oxygenase and a number of different mono-oxygenases.	K00485	FMO; dimethylaniline monooxygenase (N-oxide forming) [EC:1.14.13.8]
	Glyma.09G093900	155	136	105	84.9853	29	49	50	2.68843	1.42676	4.92e-05	0.00243991	up	yes	protein_coding	Putative methyltransferase, chloroplastic [Glycine soja]	gi|955338716|ref|XM_014761533.1|	1376	0	PREDICTED: Glycine max uncharacterized LOC100798970 (LOC100798970), transcript variant X3, mRNA	Q0WPT7	Uncharacterized methyltransferase At2g41040, chloroplastic	MA4347	Methyltransf_11	Methyltransferase domain. Members of this family are SAM dependent methyltransferases.	.	.
	Glyma.09G094000	159	151	103	66.6606	7	0	2	40.0235	5.32277	9.26e-18	6.02e-15	up	yes	protein_coding	PREDICTED: probable flavin-containing monooxygenase 1 [Glycine max]	gi|955340699|ref|XM_003533824.3|	1950	0	PREDICTED: Glycine max probable flavin-containing monooxygenase 1 (LOC100799486), mRNA	Q9LMA1	Probable flavin-containing monooxygenase 1	CC0774	FMO-like	Flavin-binding monooxygenase-like. This family includes FMO proteins, cyclohexanone mono-oxygenase and a number of different mono-oxygenases.	K00485	FMO; dimethylaniline monooxygenase (N-oxide forming) [EC:1.14.13.8]
	Glyma.09G099500	97	86	60	54.272	33	27	29	2.37514	1.24801	0.00120552	0.0317767	up	yes	protein_coding	PREDICTED: metal tolerance protein 9-like isoform X1 [Glycine max]	gi|955340763|ref|XM_003533846.3|	1540	0	PREDICTED: Glycine max metal tolerance protein 9-like (LOC100811575), transcript variant X1, mRNA	Q0WU02	Metal tolerance protein 10	PAB0462	Cation_efflux	Cation efflux family. Members of this family are integral membrane proteins, that are found to increase tolerance to divalent metal ions such as cadmium, zinc, and cobalt. These proteins are thought to be efflux pumps that remove these ions from cells.	.	.
	Glyma.09G102800	130	141	146	73.1017	12	14	25	6.99573	2.80647	5.59e-15	2.6e-12	up	yes	protein_coding	PREDICTED: ferric reductase defective 3b isoform X1 [Glycine max]	gi|955338575|ref|XM_014779535.1|	1991	0	PREDICTED: Glycine max ferric reductase defective 3b (FRD3b), transcript variant X2, mRNA	Q9SFB0	Protein DETOXIFICATION 43	Cgl1936	MatE	MatE. The MatE domain	.	.
	Glyma.09G104500	144	180	100	98.3381	50	65	57	2.16558	1.11475	0.00167921	0.0412352	up	yes	protein_coding	PREDICTED: uncharacterized protein LOC100800198 [Glycine max]	gi|955340838|ref|XM_006587115.2|	1400	0	PREDICTED: Glycine max uncharacterized LOC100800198 (LOC100800198), mRNA	.	.	.	DUF620	Protein of unknown function (DUF620). Family of uncharacterized proteins.	.	.
	Glyma.09G111700	805	941	377	484.897	240	278	275	2.39565	1.26042	0.000330287	0.0116028	up	yes	protein_coding	hypothetical protein GLYMA_09G111700 [Glycine max]	gi|955338669|ref|XM_006586600.2|	1034	0	PREDICTED: Glycine max probable plastid-lipid-associated protein 13, chloroplastic-like (LOC100779837), transcript variant X1, mRNA	Q8S9M1	Probable plastid-lipid-associated protein 13, chloroplastic	.	PAP_fibrillin	PAP_fibrillin. This family identifies a conserved region found in a number of plastid lipid-associated proteins (PAPs), and in a number of putative fibrillin proteins.	.	.
	Glyma.09G111800	37	47	12	16.2577	2	0	1	28.9485	4.85542	5.36e-06	0.000360747	up	yes	protein_coding	PREDICTED: VQ motif-containing protein 25-like [Glycine max]	gi|955340922|ref|XM_003533872.3|	1098	0	PREDICTED: Glycine max VQ motif-containing protein 25-like (LOC100780372), mRNA	Q9M2P8	VQ motif-containing protein 25	.	VQ	VQ motif. This short motif is found in a variety of plant proteins. These proteins vary greatly in length and are mostly composed of low complexity regions. They all conserve a short motif FXhVQChTG, where X is any amino acid and h is a hydrophobic amino acid. The function of this motif is uncertain, however one protein in this family has been found to bind the SigA sigma factor. It would seem pl…	.	.
	Glyma.09G122000	283	327	125	161.885	74	70	97	2.73985	1.4541	0.000203343	0.00794654	up	yes	protein_coding	PREDICTED: 21 kDa protein-like [Glycine max]	gi|955341042|ref|XM_003533904.3|	838	0	PREDICTED: Glycine max 21 kDa protein-like (LOC100797734), mRNA	Q9SB37	Pectinesterase inhibitor 7	.	PMEI	Plant invertase/pectin methylesterase inhibitor. This domain inhibits pectin methylesterases (PMEs) and invertases through formation of a non-covalent 1:1 complex. It has been implicated in the regulation of fruit development, carbohydrate metabolizm and cell wall extension. It may also be involved in inhibiting microbial pathogen PMEs. It has been observed that it is often expressed as a large i…	.	.
	Glyma.09G125600	92	61	57	34.8135	4	3	5	15.108	3.91725	1.55e-11	4.02e-09	up	yes	protein_coding	hypothetical protein PHAVU_004G101100g [Phaseolus vulgaris]	gi|955341063|ref|XR_415979.2|	840	0	PREDICTED: Glycine max uncharacterized LOC102669293 (LOC102669293), transcript variant X2, ncRNA	Q9FIK8	Protein C2-DOMAIN ABA-RELATED 11	.	C2	C2 domain.	.	.
	Glyma.09G130500	611	188	365	217.62	69	99	56	4.36645	2.12646	2.35e-08	2.96e-06	up	yes	protein_coding	PREDICTED: uncharacterized protein LOC100810164 [Glycine max]	gi|955341127|ref|XM_003533928.3|	711	0	PREDICTED: Glycine max uncharacterized LOC100810164 (LOC100810164), mRNA	O03982	Heavy metal-associated isoprenylated plant protein 39	.	HMA	Heavy-metal-associated domain.	.	.
	Glyma.09G131100	597	217	883	345.346	181	190	187	2.43989	1.28681	9.11e-05	0.00406457	up	yes	protein_coding	uncharacterized protein LOC100306678 [Glycine max]	gi|403044251|ref|NM_001251675.2|	593	0	Glycine max uncharacterized LOC100306678 (LOC100306678), mRNA	O03982	Heavy metal-associated isoprenylated plant protein 39	.	HMA	Heavy-metal-associated domain.	.	.
	Glyma.09G131700	18	4	22	6.35578	0	0	0	64.3322	6.00747	4.79e-05	0.0023827	up	yes	protein_coding	hypothetical protein GLYMA_08G025200 [Glycine max]	gi|955341135|ref|XM_006587208.2|	1075	0	PREDICTED: Glycine max uncharacterized LOC102664502 (LOC102664502), mRNA	.	.	.	Myb_DNA-bind_3	Myb/SANT-like DNA-binding domain. This presumed domain appears to be related to other Myb/SANT like DNA binding domains. In particular pfam10545 seems most related. This family is greatly expanded in plants and appears in several proteins annotated as transposon proteins.	.	.
	Glyma.09G134900	9	32	34	13.3304	3	5	3	5.71012	2.51352	0.000929607	0.0260719	up	yes	protein_coding	PREDICTED: putative transporter arsB [Glycine max]	gi|955341167|ref|XM_014762128.1|	1866	0	PREDICTED: Glycine max putative transporter arsB (LOC100819225), transcript variant X2, mRNA	Q9AV23	Silicon efflux transporter LSI3	AF2308	CitMHS	Citrate transporter.	.	.
	Glyma.09G135300	137	168	103	91.4815	39	44	68	2.37769	1.24956	0.000517211	0.0165078	up	yes	protein_coding	PREDICTED: short-chain dehydrogenase TIC 32, chloroplastic-like isoform X1 [Glycine max]	gi|955341171|ref|XM_006587221.2|	1152	0	PREDICTED: Glycine max short-chain dehydrogenase TIC 32, chloroplastic-like (LOC100776100), transcript variant X1, mRNA	Q6RVV4	Short-chain dehydrogenase TIC 32, chloroplastic	.	adh_short	short chain dehydrogenase. This family contains a wide variety of dehydrogenases.	.	.
	Glyma.09G144000	5021	5073	1489	1886.44	1	1	0	5212.43	12.3477	4.19e-21	4.93e-18	up	yes	protein_coding	PREDICTED: protein 108-like [Glycine max]	gi|955339382|ref|XM_003533168.3|	537	0	PREDICTED: Glycine max protein 108-like (LOC100776288), mRNA	O24356	Protein MEN-8	.	Tryp_alpha_amyl	Protease inhibitor/seed storage/LTP family. This family is composed of trypsin-alpha amylase inhibitors, seed storage proteins and lipid transfer proteins from plants.	.	.
	Glyma.09G159000	200	319	88	125.78	41	57	49	3.74066	1.90329	2.55e-05	0.00139426	up	yes	protein_coding	PREDICTED: uncharacterized protein LOC100815851 [Glycine max]	gi|955341476|ref|XM_003534018.3|	1074	0	PREDICTED: Glycine max uncharacterized LOC100815851 (LOC100815851), mRNA	.	.	.	DUF599	Protein of unknown function, DUF599. This family includes several uncharacterized proteins.	.	.
	Glyma.09G166400	411	558	11	166.84	3	1	3	132.109	7.04559	1.77e-06	0.00013478	up	yes	protein_coding	PREDICTED: organic cation/carnitine transporter 1-like [Glycine max] (有机阳离子/肉碱转运蛋白)	gi|571477985|ref|XM_003534049.2|	2027	0	PREDICTED: Glycine max organic cation/carnitine transporter 1-like (LOC100786967), mRNA	Q9CAT6	Organic cation/carnitine transporter 1	.	Sugar_tr	Sugar (and other) transporter.	.	.
	Glyma.09G168700	97	89	154	73.4401	39	46	42	2.21588	1.14788	0.000101833	0.00446855	up	yes	protein_coding	hypothetical protein GLYMA_09G168700 [Glycine max]	gi|955341572|ref|XM_014762212.1|	2771	0	PREDICTED: Glycine max probable cyclic nucleotide-gated ion channel 20, chloroplastic (LOC100795955), transcript variant X1, mRNA	Q9LD37	Probable cyclic nucleotide-gated ion channel 20, chloroplastic	.	Ion_trans	Ion transport protein. This family contains Sodium, Potassium, Calcium ion channels. This family is 6 transmembrane helices in which the last two helices flank a loop which determines ion selectivity. In some sub-families (e.g. Na channels) the domain is repeated four times, whereas in others (e.g. K channels) the protein forms as a tetramer in the membrane. A bacterial structure of the protein i…	K05391	CNGF; cyclic nucleotide gated channel, other eukaryote
	Glyma.09G173400	3360	1426	2087	1572.43	1030	901	956	2.02469	1.0177	0.000276979	0.0100874	up	yes	protein_coding	PREDICTED: nudix hydrolase 18, mitochondrial [Glycine max]	gi|955341627|ref|XM_003534085.3|	825	0	PREDICTED: Glycine max nudix hydrolase 18, mitochondrial (LOC100527127), mRNA	Q9LE73	Nudix hydrolase 4	SPAC13G6.14	NUDIX	NUDIX domain.	.	.
	Glyma.09G188800	71	45	80	36.6669	13	22	5	4.0444	2.01592	3.63e-05	0.00187968	up	yes	protein_coding	.	gi|955341832|ref|XM_003534138.3|	949	0	PREDICTED: Glycine max glycine-rich cell wall structural protein-like (LOC100789631), mRNA	.	.	.	Per1	Per1-like. PER1 is required for GPI-phospholipase A2 activity and is involved in lipid remodelling of GPI-anchored proteins.	.	.
	Glyma.09G195300	43	38	35	22.9801	3	11	14	3.57594	1.83832	0.000950552	0.0264913	up	yes	protein_coding	PREDICTED: uncharacterized protein LOC100809085 [Glycine max]	gi|955341934|ref|XM_003534174.3|	655	0	PREDICTED: Glycine max uncharacterized LOC100809085 (LOC100809085), mRNA	.	.	.	Pox_Rif	Poxvirus rifampicin resistance protein.	.	.
	Glyma.09G202000	6072	4793	5720	8411.77	13716	7583	11388	0.431679	-1.21197	1.7e-07	1.75e-05	down	yes	protein_coding	Serine hydroxymethyltransferase, mitochondrial [Glycine soja]	gi|955342030|ref|XM_003534206.3|	1767	0	PREDICTED: Glycine max serine hydroxymethyltransferase, mitochondrial-like (LOC100779843), mRNA	P34899	Serine hydroxymethyltransferase, mitochondrial	SPAC24C9.12c	SHMT	Serine hydroxymethyltransferase.	.	.
	Glyma.09G205800	224	185	167	129.323	63	86	72	2.24206	1.16483	6.28e-05	0.00297314	up	yes	protein_coding	PREDICTED: uncharacterized protein LOC100809078 [Glycine max]	gi|955342065|ref|XM_003533389.3|	1008	0	PREDICTED: Glycine max uncharacterized LOC100809078 (LOC100809078), mRNA	.	.	.	TPR_11	TPR repeat.	.	.
	Glyma.09G208200	38	67	22	24.9389	7	6	11	4.77069	2.2542	0.000247628	0.00926001	up	yes	protein_coding	PREDICTED: cellulose synthase-like protein D3 [Glycine max]	gi|955342095|ref|XM_003533398.3|	4328	0	PREDICTED: Glycine max cellulose synthase-like protein D3 (LOC100813901), transcript variant X1, mRNA	Q9M9M4	Cellulose synthase-like protein D3	alr3757	Cellulose_synt	Cellulose synthase. Cellulose, an aggregate of unbranched polymers of beta-1,4-linked glucose residues, is the major component of wood and thus paper, and is synthesized by plants, most algae, some bacteria and fungi, and even some animals. The genes that synthesize cellulose in higher plants differ greatly from the well-characterized genes found in Acetobacter and Agrobacterium sp. More correctl…	.	.
	Glyma.09G211400	81	62	107	46.9227	17	21	15	3.91338	1.96841	1.16e-07	1.26e-05	up	yes	protein_coding	PREDICTED: myb family transcription factor APL [Glycine max]	gi|955342127|ref|XM_006587558.2|	1652	0	PREDICTED: Glycine max myb family transcription factor APL (LOC100819756), mRNA	C0SVS4	Myb family transcription factor PHL11	.	Myb_CC_LHEQLE	MYB-CC type transfactor, LHEQLE motif. This family is found towards the C-terminus of Myb-CC type transcription factors, and carries a highly conserved LHEQLE sequence motif.	.	.
	Glyma.09G216600	701	645	453	392.893	206	182	224	2.56992	1.36172	6.67e-07	5.81e-05	up	yes	protein_coding	PREDICTED: uncharacterized protein LOC102662465 [Glycine max]	gi|105577334|gb|AC173960.15|	780	0	Glycine max clone gmw1-45c9, complete sequence	.	.	.	ER_lumen_recept	ER lumen protein retaining receptor.	.	.
	Glyma.09G217700	57	52	60	91.1548	134	120	108	0.394267	-1.34276	1.34e-06	0.000106658	down	yes	protein_coding	PREDICTED: uncharacterized protein LOC100787149 isoform X2 [Glycine max]	gi|955342234|ref|XM_006587603.2|	1381	0	PREDICTED: Glycine max uncharacterized LOC100787149 (LOC100787149), transcript variant X2, mRNA	.	.	.	Taxilin	Myosin-like coiled-coil protein. Taxilin contains an extraordinarily long coiled-coil domain in its C-terminal half and is ubiquitously expressed. It is a novel binding partner of several syntaxin family members and is possibly involved in Ca2+-dependent exocytosis in neuroendocrine cells. Gamma-taxilin, described as leucine zipper protein Factor Inhibiting ATF4-mediated Transcription (FIAT), loc…	.	.
	Glyma.09G218400	57	81	18	30.2064	3	16	6	5.64257	2.49635	0.000312664	0.0110766	up	yes	protein_coding	PREDICTED: decapping 5-like protein [Glycine max]	gi|955342243|ref|XM_006587606.2|	2221	0	PREDICTED: Glycine max decapping 5-like protein (LOC102665425), mRNA	Q9C658	Protein decapping 5	.	LSM14	Scd6-like Sm domain. The Scd6-like Sm domain is found in Scd6p from S. cerevisiae, Rap55 from the newt Pleurodeles walt, and its orthologs from fungi, animals, plants and apicomplexans. The domain is also found in Dcp3p and the human EDC3/FLJ21128 protein where it is fused to the the Rossmanoid YjeF-N domain. In addition both EDC3 and Scd6p are found fused to the FDF domain.	K18749	LSM14, RAP55, SCD6; protein LSM14
	Glyma.09G233400	120	187	40	57.5671	0	2	0	157.337	7.29771	6.9e-07	5.99e-05	up	yes	protein_coding	PREDICTED: putative oxidoreductase YetM [Glycine max](氧化还原酶)	gi|955342414|ref|XM_003533476.3|	1351	0	PREDICTED: Glycine max putative oxidoreductase YetM (LOC100775200), mRNA	O81815	Monooxygenase 1	BMEI1017	FAD_binding_3	FAD binding domain. This domain is involved in FAD binding in a number of enzymes.	.	.
	Glyma.09G233700	1507	1419	572	563.731	1	0	0	2911.74	11.5077	1.53e-20	1.51e-17	up	yes	protein_coding	PREDICTED: probable beta-1,3-galactosyltransferase 8 isoform X1 [Glycine max] (半乳糖基转移酶)	gi|955342419|ref|XM_006587660.2|	1434	0	PREDICTED: Glycine max probable beta-1,3-galactosyltransferase 8 (LOC100776291), transcript variant X1, mRNA	Q9C809	Probable beta-1,3-galactosyltransferase 8	.	Galactosyl_T	Galactosyltransferase. This family includes the galactosyltransferases UDP-galactose:2-acetamido-2-deoxy-D-glucose3beta-galactosyltransferase and UDP-Gal:beta-GlcNAc beta 1,3-galactosyltranferase. Specific galactosyltransferases transfer galactose to GlcNAc terminal chains in the synthesis of the lacto-series oligosaccharides types 1 and 2.	.	.
	Glyma.09G238900	46	30	72	26.9643	12	11	6	4.15732	2.05565	3.9e-05	0.00200371	up	yes	protein_coding	PREDICTED: uncharacterized protein LOC100789978 isoform X1 [Glycine max]	gi|955342483|ref|XM_014762365.1|	2921	0	PREDICTED: Glycine max uncharacterized LOC100789978 (LOC100789978), transcript variant X1, mRNA	.	.	.	DUF1666	Protein of unknown function (DUF1666). These sequences are derived from hypothetical plant proteins of unknown function. The region in question is approximately 250 residues long.	.	.
	Glyma.09G242100	52	36	31	18.5778	0	0	0	186.394	7.54221	5.1e-09	7.95e-07	up	yes	protein_coding	PREDICTED: uncharacterized protein LOC102661026 [Glycine max]	gi|955339468|ref|XM_006587709.2|	1045	0	PREDICTED: Glycine max uncharacterized LOC102661026 (LOC102661026), mRNA	.	.	.	Retinal	Retinal protein. This family of proteins is found in the photoreceptor cells of the retina. Mutations of the gene encoding this protein have been associated with retinal disorders such as retinitis pigmentosa and late-onset progressive retinal atrophy. The function of this family of proteins is unknown, but it is likely to be important in the development and function of the retina.	.	.
	Glyma.09G250100	61	85	49	95.3643	132	122	103	0.475753	-1.07171	0.00169603	0.0415942	down	yes	protein_coding	hypothetical protein GLYMA_09G250100 [Glycine max]	.	.	.	.	.	.	.	DUF940	Bacterial putative lipoprotein (DUF940). This family consists of hypothetical bacterial proteins several of which are described as putative lipoproteins.	.	.
	Glyma.09G250400	69	53	38	32.4926	8	13	20	3.41645	1.7725	0.000357835	0.0123138	up	yes	protein_coding	PREDICTED: uncharacterized protein LOC100813191 [Glycine max]	gi|955342620|ref|XM_006587744.2|	2069	0	PREDICTED: Glycine max uncharacterized LOC100813191 (LOC100813191), mRNA	Q9FFD9	Seipin-1	.	Seipin	Putative adipose-regulatory protein (Seipin). Seipin is a protein of approximately 400 residues, in humans, which is the product of a gene homologous to the murine guanine nucleotide-binding protein (G protein) gamma-3 linked gene. This gene is implicated in the regulation of body fat distribution and insulin resistance and particularly in the auto-immune disease Berardinelli-Seip congenital lipo…	.	.
	Glyma.09G251400	23	39	23	13.4418	0	0	0	134.61	7.07264	1.02e-07	1.12e-05	up	yes	protein_coding	PREDICTED: uncharacterized protein LOC100787685 isoform X1 [Glycine max]	gi|955342631|ref|XM_003534472.3|	999	0	PREDICTED: Glycine max uncharacterized LOC100787685 (LOC100787685), transcript variant X1, mRNA	.	.	.	5_nucleotid	5' nucleotidase family. This family of eukaryotic proteins includes 5' nucleotidase enzymes, such as purine 5'-nucleotidase EC:3.1.3.5.	.	.
	Glyma.09G264900	101	97	84	62.7021	35	46	23	2.32044	1.2144	0.00105549	0.0287053	up	yes	protein_coding	PREDICTED: probable methyltransferase PMT15 [Glycine max]	gi|955342809|ref|XM_003533577.3|	2303	0	PREDICTED: Glycine max probable methyltransferase PMT15 (LOC100794369), mRNA	Q9ZPH9	Probable methyltransferase PMT15	.	Methyltransf_29	Putative S-adenosyl-L-methionine-dependent methyltransferase. This family is a putative S-adenosyl-L-methionine (SAM)-dependent methyltransferase.	.	.
	Glyma.09G266800	38	32	35	21.3452	9	10	10	3.08049	1.62316	0.00120169	0.0317647	up	yes	protein_coding	hypothetical protein glysoja_005149 [Glycine soja]	gi|955342833|ref|XR_001382883.1|	1456	0	PREDICTED: Glycine max uncharacterized LOC106794686 (LOC106794686), ncRNA	.	.	.	mRNA_cap_enzyme	mRNA capping enzyme, catalytic domain. This family represents the ATP binding catalytic domain of the mRNA capping enzyme.	.	.
	Glyma.09G266900	104	201	30	55.8349	0	0	0	561.812	9.13394	2.54e-07	2.5e-05	up	yes	protein_coding	hypothetical protein GLYMA_09G266900 [Glycine max]	gi|955339486|ref|XM_003533586.3|	331	5e-172	PREDICTED: Glycine max probable phosphopantothenoylcysteine decarboxylase (LOC100799126), mRNA	Q9SWE5	Phosphopantothenoylcysteine decarboxylase	YOR054c	Flavoprotein	Flavoprotein. This family contains diverse flavoprotein enzymes. This family includes epidermin biosynthesis protein, EpiD, which has been shown to be a flavoprotein that binds FMN. This enzyme catalyses the removal of two reducing equivalents from the cysteine residue of the C-terminal meso-lanthionine of epidermin to form a --C==C-- double bond. This family also includes the B chain of dipicoli…	K01598	PPCDC, coaC; phosphopantothenoylcysteine decarboxylase [EC:4.1.1.36]
	Glyma.09G270900	124	150	63	67.4946	21	24	29	4.06365	2.02278	3.78e-06	0.000264409	up	yes	protein_coding	PREDICTED: calcium-binding protein CAST [Glycine max]	gi|955342891|ref|XM_003533598.3|	882	0	PREDICTED: Glycine max calcium-binding protein CAST (LOC100807117), mRNA	Q9SVG9	Calcium-binding protein CML42	SPAC3A12.14	EF-hand_7	EF-hand domain pair.	K13448	CML; calcium-binding protein CML
	Glyma.09G272900	18	13	16	7.90072	0	2	2	9.99004	3.32049	0.000933857	0.0261328	up	yes	protein_coding	PREDICTED: probable inactive receptor kinase At5g58300 [Glycine max]	gi|955342935|ref|XM_006587845.2|	2475	0	PREDICTED: Glycine max probable inactive receptor kinase At5g58300 (LOC100810832), mRNA	Q9LVM0	Probable inactive receptor kinase At5g58300	.	Pkinase	Protein kinase domain.	.	.
	Glyma.09G277500	37	25	37	19.5077	13	6	6	3.32031	1.73132	0.00172435	0.0420968	up	yes	protein_coding	PREDICTED: uncharacterized protein LOC100813546 [Glycine max]	gi|955342986|ref|XM_003534604.3|	1111	0	PREDICTED: Glycine max uncharacterized LOC100813546 (LOC100813546), mRNA	.	.	.	DUF688	Protein of unknown function (DUF688). This family contains several uncharacterized proteins found in Arabidopsis thaliana.	.	.
	Glyma.10G010000	45	26	46	17.9324	0	1	1	48.9219	5.61241	7.2e-07	6.15e-05	up	yes	protein_coding	PREDICTED: polygalacturonase At1g48100-like [Glycine max]	gi|955344375|ref|XM_003536809.3|	1920	0	PREDICTED: Glycine max polygalacturonase At1g48100-like (LOC100776338), mRNA	Q949Z1	Polygalacturonase At1g48100	YJR153w	Glyco_hydro_28	Glycosyl hydrolases family 28. Glycosyl hydrolase family 28 includes polygalacturonase EC:3.2.1.15 as well as rhamnogalacturonase A(RGase A), EC:3.2.1.-. These enzymes is important in cell wall metabolizm.	.	.
	Glyma.10G010300	88	65	70	39.5986	10	11	8	6.55445	2.71247	1.02e-09	1.79e-07	up	yes	protein_coding	PREDICTED: transcription factor MYB108 [Glycine max]	gi|955344378|ref|XM_003536811.3|	954	0	PREDICTED: Glycine max transcription factor MYB108 (LOC778065), mRNA	Q10MB4	Transcription factor MYB2	ECU11g1690	Myb_DNA-binding	Myb-like DNA-binding domain. This family contains the DNA binding domains from Myb proteins, as well as the SANT domain family.	K09422	MYBP; myb proto-oncogene protein, plant
	Glyma.10G020800	43	53	53	32.2501	17	18	17	2.43565	1.28431	0.00187234	0.0447533	up	yes	protein_coding	hypothetical protein GLYMA_10G020800 [Glycine max]	gi|955344496|ref|XM_006588539.2|	1931	0	PREDICTED: Glycine max BTB/POZ domain-containing protein At1g03010-like (LOC100807676), transcript variant X2, mRNA	Q9SA69	BTB/POZ domain-containing protein At1g03010	.	NPH3	NPH3 family. Phototropism of Arabidopsis thaliana seedlings in response to a blue light source is initiated by nonphototropic hypocotyl 1 (NPH1), a light-activated serine-threonine protein kinase. Mutations in NPH3 disrupt early signaling occurring downstream of the NPH1 photoreceptor. The NPH3 gene encodes a NPH1-interacting protein. NPH3 is a member of a large protein family, apparently specifi…	.	.
	Glyma.10G021200	39	80	27	30.9242	12	14	14	3.27376	1.71095	0.00202247	0.0474984	up	yes	protein_coding	hypothetical protein PHAVU_007G165800g [Phaseolus vulgaris]	gi|402794503|ref|NM_001251139.2|	697	0	Glycine max uncharacterized LOC100305876 (LOC100305876), mRNA	Q9LYC6	Glutaredoxin-C11	YDR513w	Glutaredoxin	Glutaredoxin.	.	.
	Glyma.10G021300	935	1519	684	559.96	101	106	108	8.87142	3.14917	8.72e-21	9.4e-18	up	yes	protein_coding	uncharacterized protein LOC100527558 [Glycine max]	gi|402794376|ref|NM_001250903.2|	526	0	Glycine max uncharacterized LOC100527558 (LOC100527558), mRNA	O04341	Monothiol glutaredoxin-S9	.	Glutaredoxin	Glutaredoxin.	.	.
	Glyma.10G023400	92	77	130	65.2164	44	37	33	2.17516	1.12112	0.000302689	0.0107841	up	yes	protein_coding	PREDICTED: probable LRR receptor-like serine/threonine-protein kinase RKF3 [Glycine max]	gi|955344529|ref|XM_003536849.3|	2927	0	PREDICTED: Glycine max probable LRR receptor-like serine/threonine-protein kinase RKF3 (LOC100800760), mRNA	P93050	Probable LRR receptor-like serine/threonine-protein kinase RKF3	MYPU_6850	Pkinase	Protein kinase domain.	.	.
	Glyma.10G023500	76	49	71	35.2018	18	8	4	5.46991	2.45152	1.3e-06	0.000104285	up	yes	protein_coding	PREDICTED: uncharacterized protein LOC100801298 [Glycine max]	gi|955344530|ref|XM_003536850.3|	2076	0	PREDICTED: Glycine max uncharacterized LOC100801298 (LOC100801298), mRNA	.	.	.	Exo_endo_phos	Endonuclease/Exonuclease/phosphatase family. This large family of proteins includes magnesium dependent endonucleases and a large number of phosphatases involved in intracellular signalling. This family includes: AP endonuclease proteins EC:4.2.99.18, DNase I proteins EC:3.1.21.1, Synaptojanin an inositol-1,4,5-trisphosphate phosphatase EC:3.1.3.56, Sphingomyelinase EC:3.1.4.12 and Nocturnin.	.	.
	Glyma.10G037600	112	90	269	205.78	251	267	249	0.49147	-1.02482	0.000504857	0.016182	down	yes	protein_coding	PREDICTED: protein LIGHT-DEPENDENT SHORT HYPOCOTYLS 4-like [Glycine max]	gi|955344714|ref|XM_003536985.3|	1559	0	PREDICTED: Glycine max protein LIGHT-DEPENDENT SHORT HYPOCOTYLS 4-like (LOC100803605), mRNA	O82268	Protein LIGHT-DEPENDENT SHORT HYPOCOTYLS 3	.	DUF640	Protein of unknown function (DUF640). This family represents a conserved region found in plant proteins including Resistance protein-like protein.	.	.
	Glyma.10G042500	574	486	327	323.775	182	222	178	2.08068	1.05706	0.000400496	0.0134921	up	yes	protein_coding	GDSL esterase/lipase [Glycine soja]	gi|955344792|ref|XM_003536906.3|	1441	0	PREDICTED: Glycine max GDSL esterase/lipase At4g28780-like (LOC100791595), mRNA	Q9SVU5	GDSL esterase/lipase At4g28780	all3634	Lipase_GDSL	GDSL-like Lipase/Acylhydrolase.	.	.
	Glyma.10G044800	246	261	38	90.3976	0	1	0	466.119	8.86456	8.39e-08	9.49e-06	up	yes	protein_coding	PREDICTED: WAT1-related protein At2g37460-like [Glycine max]	gi|955344828|ref|XM_003537145.3|	1466	0	PREDICTED: Glycine max WAT1-related protein At2g37460-like (LOC100813408), mRNA	Q9ZUS1	WAT1-related protein At2g37460	AF0510	EamA	EamA-like transporter family. This family includes many hypothetical membrane proteins of unknown function. Many of the proteins contain two copies of the aligned region. The family used to be known as DUF6.	.	.
	Glyma.10G045300	34	4	47	13.5217	4	3	1	8.37278	3.06571	0.000595647	0.0185918	up	yes	protein_coding	PREDICTED: zinc finger protein ZAT11-like [Glycine max]	gi|955343907|ref|XM_003536913.3|	811	0	PREDICTED: Glycine max zinc finger protein ZAT11-like (LOC100796348), mRNA	Q9SLD4	Zinc finger protein ZAT11	.	zf-C2H2_6	C2H2-type zinc finger.	.	.
	Glyma.10G054600	517	630	433	331.722	155	150	159	2.96858	1.56978	4.68e-09	7.36e-07	up	yes	protein_coding	PREDICTED: uncharacterized protein LOC102665387 [Glycine max]	gi|955345020|ref|XM_006588725.2|	2320	0	PREDICTED: Glycine max uncharacterized LOC102665387 (LOC102665387), mRNA	F4KFB3	Protein PTST homolog 3, chloroplastic	.	Filament	Intermediate filament protein.	.	.
	Glyma.10G063700	74	90	44	33.6111	1	1	0	91.7885	6.52024	6.17e-09	9.38e-07	up	yes	protein_coding	PREDICTED: polyadenylate-binding protein 7-like isoform X1 [Glycine max]	gi|955345110|ref|XM_006588745.2|	1963	0	PREDICTED: Glycine max polyadenylate-binding protein 7-like (LOC100798828), transcript variant X1, mRNA	Q9ZQA8	Polyadenylate-binding protein 7	.	RRM_1	RNA recognition motif. (a.k.a. RRM, RBD, or RNP domain). The RRM motif is probably diagnostic of an RNA binding protein. RRMs are found in a variety of RNA binding proteins, including various hnRNP proteins, proteins implicated in regulation of alternative splicing, and protein components of snRNPs. The motif also appears in a few single stranded DNA binding proteins. The RRM structure consists o…	K13126	PABPC; polyadenylate-binding protein
	Glyma.10G071400	101	104	112	162.684	219	186	230	0.42418	-1.23725	8.98e-08	1e-05	down	yes	protein_coding	CEN-like protein 2-like [Glycine max]	gi|751155091|gb|KJ608005.1|	525	0	Glycine max clone Glyma10g08340 TFL1.2a mRNA, complete cds	Q9ZNV5	Protein CENTRORADIALIS-like	YLR179c	PBP	Phosphatidylethanolamine-binding protein.	.	.
	Glyma.10G074700	17	8	13	6.13768	1	1	0	15.9493	3.99542	0.0019275	0.0457239	up	yes	protein_coding	PREDICTED: uncharacterized protein LOC100791257 [Glycine max]	gi|955345218|ref|XM_003537027.3|	1870	0	PREDICTED: Glycine max uncharacterized LOC100791257 (LOC100791257), mRNA	.	.	.	Condensation	Condensation domain. This domain is found in many multi-domain enzymes which synthesize peptide antibiotics. This domain catalyses a condensation reaction to form peptide bonds in non- ribosomal peptide biosynthesis. It is usually found to the carboxy side of a phosphopantetheine binding domain (pfam00550). It has been shown that mutations in the HHXXXDG motif abolish activity suggesting this is …	.	.
	Glyma.10G074800	16	10	8	5.33383	0	0	0	53.453	5.7402	0.000109955	0.00475848	up	yes	protein_coding	PREDICTED: beta-fructofuranosidase, insoluble isoenzyme 1-like isoform X1 [Glycine max]	gi|955345219|ref|XM_003535691.3|	1959	0	PREDICTED: Glycine max beta-fructofuranosidase, insoluble isoenzyme 1-like (LOC100790364), transcript variant X1, mRNA	P26792	Beta-fructofuranosidase, insoluble isoenzyme 1	BS_sacC	Glyco_hydro_32N	Glycosyl hydrolases family 32 N-terminal domain. This domain corresponds to the N-terminal domain of glycosyl hydrolase family 32 which forms a five bladed beta propeller structure.	.	.
	Glyma.10G087200	18	32	5	9.14908	0	0	0	91.3881	6.51393	8.82e-06	0.000561764	up	yes	protein_coding	PREDICTED: LOB domain-containing protein 20-like [Glycine max]	gi|955345352|ref|XM_003537099.3|	914	0	PREDICTED: Glycine max LOB domain-containing protein 20-like (LOC100813769), mRNA	Q9SRV3	LOB domain-containing protein 20	.	DUF260	Protein of unknown function DUF260.	.	.
	Glyma.10G087500	92	76	97	59.2585	32	40	33	2.12826	1.08968	0.000618179	0.0190612	up	yes	protein_coding	PREDICTED: probable carboxylesterase 15 [Glycine max]	gi|955345355|ref|XM_003535786.3|	1466	0	PREDICTED: Glycine max probable carboxylesterase 15 (LOC100801473), mRNA	Q9FG13	Probable carboxylesterase 15	lin2194	Abhydrolase_3	alpha/beta hydrolase fold. This catalytic domain is found in a very wide range of enzymes.	.	.
	Glyma.10G091400	48	54	23	23.304	5	4	9	6.19944	2.63214	2.48e-05	0.00136409	up	yes	protein_coding	hypothetical protein GLYMA_10G091400 [Glycine max]	gi|955343965|ref|XM_014762801.1|	1779	0	PREDICTED: Glycine max protein STRUBBELIG-RECEPTOR FAMILY 2-like (LOC100793182), mRNA	Q9FG24	Protein STRUBBELIG-RECEPTOR FAMILY 2	SPy1625_1	Pkinase	Protein kinase domain.	.	.
	Glyma.10G092100	25	54	26	20.0632	2	13	3	5.10894	2.35302	0.000992715	0.0272982	up	yes	protein_coding	PREDICTED: transcription factor HBP-1b(c38)-like isoform X1 [Glycine max]	gi|955345399|ref|XM_003537130.3|	1872	0	PREDICTED: Glycine max transcription factor HBP-1b(c38)-like (LOC100800059), transcript variant X1, mRNA	Q52MZ2	bZIP transcription factor TGA10	.	DOG1	Seed dormancy control. This family of plant proteins appears to be a highly specific controller seed dormancy.	K14431	TGA; transcription factor TGA
	Glyma.10G120700	131	142	114	82.5155	27	42	55	2.70755	1.43699	3.11e-05	0.00165122	up	yes	protein_coding	Cysteine proteinase RD21a [Glycine soja]	gi|593689519|ref|XM_007145317.1|	712	0	Phaseolus vulgaris hypothetical protein (PHAVU_007G234100g) mRNA, complete cds	Q9FMH8	Probable cysteine protease RD21B	AF1946_2	Peptidase_C1	Papain family cysteine protease.	.	.
	Glyma.10G134700	50	93	23	27.2801	0	0	0	273.322	8.09446	1.02e-09	1.79e-07	up	yes	protein_coding	hypothetical protein GLYMA_10G134700 [Glycine max]	gi|402794854|ref|NM_001255226.2|	859	0	Glycine max acid phosphatase 1-like (LOC100802885), mRNA	P27061	Acid phosphatase 1	.	Acid_phosphat_B	HAD superfamily, subfamily IIIB (Acid phosphatase). This family proteins includes acid phosphatases and a number of vegetative storage proteins.	.	.
	Glyma.10G137300	4	6	1	12.8704	30	17	14	0.158112	-2.66098	0.000523071	0.0166385	down	yes	protein_coding	hypothetical protein GLYMA_10G137300 [Glycine max]	gi|955345892|ref|XR_416455.2|	554	0	PREDICTED: Glycine max uncharacterized LOC102663730 (LOC102663730), transcript variant X1, ncRNA	.	.	.	TAS2R	Mammalian taste receptor protein (TAS2R). This family consists of several forms of mammalian taste receptor proteins (TAS2Rs). TAS2Rs are G protein-coupled receptors expressed in subsets of taste receptor cells of the tongue and palate epithelia and are organized in the genome in clusters. The proteins are genetically linked to loci that influence bitter perception in mice and humans.	.	.
	Glyma.10G148700	21	11	69	16.1008	4	2	6	6.56398	2.71457	0.000342249	0.0119341	up	yes	protein_coding	PREDICTED: calmodulin-binding protein 60 G-like [Glycine max]	gi|955346019|ref|XM_003535279.3|	2091	0	PREDICTED: Glycine max calmodulin-binding protein 60 G-like (LOC100806598), mRNA	Q0WVV6	Calmodulin-binding protein 60 D	.	Calmodulin_bind	Calmodulin binding protein-like. The members of this family are putative or actual calmodulin binding proteins expressed by various plant species. Some members are known to be involved in the induction of plant defence responses. However, their precise function in this regards is as yet unknown.	.	.
	Glyma.10G152200	58	51	148	47.3446	10	17	32	3.51725	1.81445	0.000110452	0.0047745	up	yes	protein_coding	PREDICTED: LOW QUALITY PROTEIN: respiratory burst oxidase homolog protein B-like [Glycine max]	gi|955346046|ref|XM_003536022.3|	3289	0	PREDICTED: Glycine max respiratory burst oxidase homolog protein B-like (LOC100799682), mRNA	Q948T9	Respiratory burst oxidase homolog protein B	.	NAD_binding_6	Ferric reductase NAD binding domain.	K13447	RBOH; respiratory burst oxidase [EC:1.6.3.- 1.11.1.-]
	Glyma.10G156200	83	60	64	41.8172	18	18	19	3.21602	1.68527	1.83e-05	0.00105923	up	yes	protein_coding	PREDICTED: serine/threonine-protein kinase CDL1-like [Glycine max]	gi|955346104|ref|XM_003536041.3|	1971	0	PREDICTED: Glycine max serine/threonine-protein kinase CDL1-like (LOC100809810), mRNA	Q9LDZ5	Probable serine/threonine-protein kinase PBL21	L138452_1	Pkinase	Protein kinase domain.	.	.
	Glyma.10G159600	724	786	1147	1298.98	1771	1348	1898	0.442599	-1.17593	4.75e-10	9.04e-08	down	yes	protein_coding	PREDICTED: benzyl alcohol O-benzoyltransferase-like [Glycine max]	gi|955346157|ref|XM_003536061.2|	1580	0	PREDICTED: Glycine max benzyl alcohol O-benzoyltransferase-like (LOC100820325), mRNA	Q8GT20	Benzyl alcohol O-benzoyltransferase	.	Transferase	Transferase family. This family includes a number of transferase enzymes. These include anthranilate N-hydroxycinnamoyl/benzoyltransferase that catalyses the first committed reaction of phytoalexin biosynthesis. Deacetylvindoline 4-O-acetyltransferase EC:2.3.1.107 catalyses the last step in vindoline biosynthesis is also a member of this family. The motif HXXXD is probably part of the active site…	.	.
	Glyma.10G167100	62	90	22	29.245	0	0	4	40.6746	5.34606	0.000295924	0.0105931	up	yes	protein_coding	PREDICTED: AT-hook motif nuclear-localized protein 19-like [Glycine max]	gi|955346267|ref|XM_003536098.3|	1473	0	PREDICTED: Glycine max AT-hook motif nuclear-localized protein 19-like (LOC100795097), mRNA	Q8GWQ2	AT-hook motif nuclear-localized protein 20	.	DUF296	Domain of unknown function (DUF296). This putative domain is found in proteins that contain AT-hook motifs pfam02178, which strongly suggests a DNA-binding function for the proteins as a whole. There are three highly conserved histidine residues, eg at 117, 119 and 133 in Reut_B5223, which should be a structurally conserved metal-binding unit, based on structural comparison with known metal-bindi…	.	.
	Glyma.10G167300	160	151	155	97.1958	31	54	57	2.8074	1.48924	1.33e-06	0.000105999	up	yes	protein_coding	hypothetical protein GLYMA_10G167300 [Glycine max]	gi|955393815|ref|XM_003555519.3|	2411	0	PREDICTED: Glycine max protein EIN4-like (LOC100811462), mRNA	Q9ZTP3	Protein EIN4	.	Response_reg	Response regulator receiver domain. This domain receives the signal from the sensor partner in bacterial two-component systems. It is usually found N-terminal to a DNA binding effector domain.	K14509	ETR, ERS; ethylene receptor [EC:2.7.13.-]
	Glyma.10G168400	1520	943	247	441.493	0	1	1	1226.51	10.2603	1.34e-19	1.15e-16	up	yes	protein_coding	uncharacterized LOC100500155 precursor [Glycine max]	gi|367460048|ref|NM_001250712.2|	1427	0	Glycine max GDSL esterase/lipase-like (LOC100500155), mRNA	Q8LB81	GDSL esterase/lipase At5g33370	all3634	Lipase_GDSL	GDSL-like Lipase/Acylhydrolase.	.	.
	Glyma.10G169300	726	476	1736	580.988	246	311	350	2.57006	1.3618	1.21e-05	0.00074442	up	yes	protein_coding	hypothetical protein GLYMA_10G169300 [Glycine max]	gi|955346291|ref|XM_003536106.3|	731	0	PREDICTED: Glycine max putative F-box protein PP2-B12 (LOC100799869), mRNA	Q9ZVQ6	F-box protein PP2-B10	.	PP2	Phloem protein 2. Phloem protein 2 (PP2) is one of the most abundant and enigmatic proteins in the phloem sap. PP2 is translocated in the assimilate stream where its lectin activity or RNA-binding properties can exert effects over long distances.	.	.
	Glyma.10G170900	15	19	4	6.25464	0	0	0	62.4378	5.96435	8.1e-05	0.00368613	up	yes	protein_coding	PREDICTED: probable tyrosine-protein phosphatase At1g05000 [Glycine max]	gi|955346311|ref|XM_003535343.3|	770	0	PREDICTED: Glycine max probable tyrosine-protein phosphatase At1g05000 (LOC100808199), mRNA	Q681Z2	Tyrosine-protein phosphatase DSP3	YNL032w	Y_phosphatase2	Tyrosine phosphatase family. This family is closely related to the pfam00102 and pfam00782 families.	K18045	SIW14, OCA3; tyrosine-protein phosphatase SIW14 [EC:3.1.3.48]
	Glyma.10G180800	69	30	93	38.5391	28	17	13	2.68364	1.42419	0.00215248	0.0496546	up	yes	protein_coding	MYB29 protein [Glycine max]	gi|359807201|ref|NM_001254431.1|	1362	0	Glycine max MYB29 protein (MYB29), mRNA	Q9LTC4	Transcription factor MYB15	ECU11g1690	Myb_DNA-binding	Myb-like DNA-binding domain. This family contains the DNA binding domains from Myb proteins, as well as the SANT domain family.	K09422	MYBP; myb proto-oncogene protein, plant
	Glyma.10G186600	69	68	91	45.3901	14	21	26	3.14782	1.65435	8.07e-06	0.000520881	up	yes	protein_coding	PREDICTED: serine/threonine-protein phosphatase PP1-like isoform X2 [Glycine max]	gi|955346494|ref|XM_003536194.3|	1933	0	PREDICTED: Glycine max serine/threonine-protein phosphatase PP1-like (LOC100803420), transcript variant X2, mRNA	P48489	Serine/threonine-protein phosphatase PP1	.	Metallophos	Calcineurin-like phosphoesterase. This family includes a diverse range of phosphoesterases, including protein phosphoserine phosphatases, nucleotidases, sphingomyelin phosphodiesterases and 2'-3' cAMP phosphodiesterases as well as nucleases such as bacterial SbcD or yeast MRE11. The most conserved regions in this superfamily centre around the metal chelating residues.	.	.
	Glyma.10G189000	114	173	65	68.1634	22	27	13	5.04894	2.33598	1.01e-06	8.41e-05	up	yes	protein_coding	PREDICTED: uncharacterized protein LOC100809659 [Glycine max]	gi|955346526|ref|XM_006589243.2|	1615	0	PREDICTED: Glycine max uncharacterized LOC100809659 (LOC100809659), mRNA	Q9C9K5	Protein PIN-LIKES 3	SPAC5D6.04	Mem_trans	Membrane transport protein. This family includes auxin efflux carrier proteins and other transporter proteins from all domains of life.	.	.
	Glyma.10G190900	14	12	2	4.61167	0	0	0	46.043	5.52491	0.000624604	0.0192038	up	yes	protein_coding	PREDICTED: ripening-related protein grip22-like [Glycine max]	gi|955344129|ref|XM_003535409.3|	832	0	PREDICTED: Glycine max ripening-related protein grip22-like (LOC100806441), mRNA	Q9M4H4	Ripening-related protein grip22	.	DPBB_1	Rare lipoprotein A (RlpA)-like double-psi beta-barrel. Rare lipoprotein A (RlpA) contains a conserved region that has the double-psi beta-barrel (DPBB) fold. The function of RlpA is not well understood, but it has been shown to act as a prc mutant suppressor in Escherichia coli. The DPBB fold is often an enzymatic domain. The members of this family are quite diverse, and if catalytic this family …	.	.
	Glyma.10G193500	689	787	804	2471.87	6123	3274	2297	0.164912	-2.60023	1.18e-16	6.72e-14	down	yes	protein_coding	hypothetical protein GLYMA_10G193500 [Glycine max]	gi|351726635|ref|NM_001250972.1|	632	0	Glycine max iron-superoxide dismutase (SODB2), mRNA	P28759	Superoxide dismutase [Fe], chloroplastic	alr2938	Sod_Fe_N	Iron/manganese superoxide dismutases, alpha-hairpin domain. superoxide dismutases (SODs) catalyse the conversion of superoxide radicals to hydrogen peroxide and molecular oxygen. Three evolutionarily distinct families of SODs are known, of which the Mn/Fe-binding family is one. In humans, there is a cytoplasmic Cu/Zn SOD, and a mitochondrial Mn/Fe SOD. N-terminal domain is a long alpha antiparall…	K04564	SOD2; superoxide dismutase, Fe-Mn family [EC:1.15.1.1]
	Glyma.10G197400	149	199	66	87.6456	32	48	33	3.28438	1.71562	0.000147646	0.00612254	up	yes	protein_coding	PREDICTED: ras-related protein RABC2a [Glycine max]	gi|955346628|ref|XM_003536237.3|	1214	0	PREDICTED: Glycine max ras-related protein RABC2a (LOC100500172), mRNA	O49841	Ras-related protein RABC2a	.	Ras	Ras family. Includes sub-families Ras, Rab, Rac, Ral, Ran, Rap Ypt1 and more. Shares P-loop motif with GTP_EFTU, arf and myosin_head. See pfam00009 pfam00025, pfam00063. As regards Rab GTPases, these are important regulators of vesicle formation, motility and fusion. They share a fold in common with all Ras GTPases: this is a six-stranded beta-sheet surrounded by five alpha-helices.	K07910	RAB18; Ras-related protein Rab-18
	Glyma.10G204300	15	17	25	35.8293	51	30	72	0.313079	-1.6754	0.000142839	0.00596632	down	yes	protein_coding	PREDICTED: zinc finger protein WIP6-like [Glycine max]	gi|955346723|ref|XM_003535456.3|	1317	0	PREDICTED: Glycine max zinc finger protein WIP6-like (LOC100788243), mRNA	Q9FX68	Zinc finger protein WIP6	.	zf-H2C2_2	Zinc-finger double domain.	.	.
	Glyma.10G204800	160	138	145	231.766	347	229	335	0.415597	-1.26674	3.14e-07	3.02e-05	down	yes	protein_coding	PREDICTED: leucoanthocyanidin reductase-like [Glycine max]	gi|955346725|ref|XM_003536262.3|	1333	0	PREDICTED: Glycine max leucoanthocyanidin reductase-like (LOC100795100), mRNA	Q84V83	Leucoanthocyanidin reductase	.	NmrA	NmrA-like family. NmrA is a negative transcriptional regulator involved in the post-translational modification of the transcription factor AreA. NmrA is part of a system controlling nitrogen metabolite repression in fungi. This family only contains a few sequences as iteration results in significant matches to other Rossmann fold families.	K13081	LAR; leucoanthocyanidin reductase [EC:1.17.1.3]
	Glyma.10G206500	37	18	49	51.6402	81	70	50	0.422898	-1.24162	0.00126488	0.033064	down	yes	protein_coding	PREDICTED: transcription factor TT2-like [Glycine max]	gi|955344146|ref|XM_003535467.3|	1140	0	PREDICTED: Glycine max transcription factor TT2-like (LOC100794570), mRNA	Q38850	Transcription repressor MYB5	ECU11g1690	Myb_DNA-binding	Myb-like DNA-binding domain. This family contains the DNA binding domains from Myb proteins, as well as the SANT domain family.	K09422	MYBP; myb proto-oncogene protein, plant
	Glyma.10G207100	66	64	109	119.2	146	143	177	0.426184	-1.23045	9.69e-07	8.1e-05	down	yes	protein_coding	cysteine proteinase precursor [Glycine max]	gi|210145362|dbj|AK244053.1|	1452	0	Glycine max cDNA, clone: GMFL01-01-P13	Q8VYS0	Probable cysteine protease RD19D	AF1946_2	Peptidase_C1	Papain family cysteine protease.	K01373	CTSF; cathepsin F [EC:3.4.22.41]
	Glyma.10G211100	79	72	59	44.4333	17	23	25	2.79267	1.48164	0.000178459	0.00716381	up	yes	protein_coding	hypothetical protein glysoja_011608 [Glycine soja]	gi|593686059|ref|XM_007143639.1|	81	6e-33	Phaseolus vulgaris hypothetical protein (PHAVU_007G094500g) mRNA, complete cds	.	.	.	LMBR1	LMBR1-like membrane protein. Members of this family are integral membrane proteins that are around 500 residues in length. LMBR1 is not involved in preaxial polydactyly, as originally thought. Vertebrate members of this family may play a role in limb development. A member of this family has been shown to be a lipocalin membrane receptor	.	.
	Glyma.10G217900	179	228	74	89.4959	24	18	21	6.87295	2.78093	2.49e-09	4.07e-07	up	yes	protein_coding	PREDICTED: sucrose transporter [Glycine max]	gi|955346897|ref|XM_006589399.2|	2061	0	PREDICTED: Glycine max sucrose transporter (SUT1), mRNA	Q39231	Sucrose transport protein SUC2	.	Sugar_tr	Sugar (and other) transporter.	K15378	SLC45A1_2_4; solute carrier family 45, member 1/2/4
	Glyma.10G221700	182	180	136	112.936	66	66	62	2.22357	1.15288	0.00014243	0.0059656	up	yes	protein_coding	hypothetical protein GLYMA_10G221700 [Glycine max]	gi|955346960|ref|XM_006589421.2|	1143	0	PREDICTED: Glycine max UDP-galactose transporter 2-like (LOC100776319), transcript variant X1, mRNA	Q9SZ96	UDP-rhamnose/UDP-galactose transporter 5	.	TPT	Triose-phosphate Transporter family. This family includes transporters with a specificity for triose phosphate.	.	.
	Glyma.10G224300	96	143	54	62.4795	30	26	28	3.11718	1.64024	0.000252551	0.00937896	up	yes	protein_coding	PREDICTED: POU domain, class 4, transcription factor 1-like [Glycine max]	gi|955346983|ref|XM_003536376.3|	858	0	PREDICTED: Glycine max POU domain, class 4, transcription factor 1-like (LOC100809999), mRNA	.	.	.	ABA_WDS	ABA/WDS induced protein. This is a family of plant proteins induced by water deficit stress (WDS), or abscisic acid (ABA) stress and ripening.	.	.
	Glyma.10G227400	59	35	61	24.0254	2	2	0	32.2795	5.01255	2.85e-09	4.63e-07	up	yes	protein_coding	PREDICTED: ABC transporter C family member 10-like isoform X2 [Glycine max]	gi|955347013|ref|XM_003536390.3|	4704	0	PREDICTED: Glycine max ABC transporter C family member 10-like (LOC100817665), transcript variant X4, mRNA	Q9LYS2	ABC transporter C family member 10	YDR135c	ABC_tran	ABC transporter. ABC transporters for a large family of proteins responsible for translocation of a variety of compounds across biological membranes. ABC transporters are the largest family of proteins in many completely sequenced bacteria. ABC transporters are composed of two copies of this domain and two copies of a transmembrane domain pfam00664. These four domains may belong to a single polyp…	.	.
	Glyma.10G230500	11	20	23	9.60689	3	2	3	5.67772	2.50531	0.00191215	0.0454741	up	yes	protein_coding	PREDICTED: uncharacterized protein LOC100793345 [Glycine max]	gi|955344165|ref|XM_003535546.3|	653	0	PREDICTED: Glycine max uncharacterized LOC100793345 (LOC100793345), mRNA	O03982	Heavy metal-associated isoprenylated plant protein 39	.	HMA	Heavy-metal-associated domain.	.	.
	Glyma.10G230600	508	169	863	282.162	90	101	159	3.51332	1.81283	2.32e-06	0.000169908	up	yes	protein_coding	uncharacterized protein LOC100306170 [Glycine max]	gi|351726611|ref|NM_001251739.1|	705	0	Glycine max uncharacterized LOC100306170 (LOC100306170), mRNA	O03982	Heavy metal-associated isoprenylated plant protein 39	.	HMA	Heavy-metal-associated domain.	.	.
	Glyma.10G230800	57	41	47	22.8064	2	0	1	41.1849	5.36404	1.45e-08	2e-06	up	yes	protein_coding	hypothetical protein glysoja_027671 [Glycine soja]	gi|955347038|ref|XM_006589462.2|	2314	0	PREDICTED: Glycine max uncharacterized LOC102659389 (LOC102659389), mRNA	.	.	.	Gag_p17	gag gene protein p17 (matrix protein). The matrix protein forms an icosahedral shell associated with the inner membrane of the mature immunodeficiency virus.	.	.
	Glyma.10G232000	102	74	93	58.3993	39	29	28	2.36959	1.24464	0.000229222	0.00871875	up	yes	protein_coding	PREDICTED: scarecrow-like protein 8 [Glycine max]	gi|955347047|ref|XM_003535554.3|	2504	0	PREDICTED: Glycine max scarecrow-like protein 8 (LOC100797571), mRNA	Q9FYR7	Scarecrow-like protein 8	.	GRAS	GRAS domain family. Proteins in the GRAS (GAI, RGA, SCR) family are known as major players in gibberellin (GA) signaling, which regulates various aspects of plant growth and development. Mutation of the SCARECROW (SCR) gene results in a radial pattern defect, loss of a ground tissue layer, in the root. The PAT1 protein is involved in phytochrome A signal transduction. A sequence, structure and ev…	.	.
	Glyma.10G236400	69	74	62	40.3484	12	19	16	3.75264	1.90791	4.28e-06	0.000295786	up	yes	protein_coding	PREDICTED: transcription factor MYB3-like [Glycine max]	gi|955347115|ref|XM_006589484.2|	1168	0	PREDICTED: Glycine max transcription factor MYB3-like (LOC100807142), transcript variant X2, mRNA	Q9M2D9	Transcription factor MYB41	ECU11g1690	Myb_DNA-binding	Myb-like DNA-binding domain. This family contains the DNA binding domains from Myb proteins, as well as the SANT domain family.	K09422	MYBP; myb proto-oncogene protein, plant
	Glyma.10G237900	836	782	636	515.258	284	310	315	2.14796	1.10297	3.91e-06	0.000272518	up	yes	protein_coding	PREDICTED: leucine-rich repeat receptor protein kinase EMS1-like [Glycine max]	gi|955347135|ref|XM_003535573.3|	4192	0	PREDICTED: Glycine max leucine-rich repeat receptor protein kinase EMS1-like (LOC100808726), mRNA	Q9LYN8	Leucine-rich repeat receptor protein kinase EMS1	alr0124_1	Pkinase_Tyr	Protein tyrosine kinase.	.	.
	Glyma.10G239800	49	33	18	17.5597	2	4	3	9.78044	3.2899	1.02e-05	0.000633316	up	yes	protein_coding	hypothetical protein GLYMA_10G239800 [Glycine max]	gi|955395698|ref|XM_006607016.2|	1315	0	PREDICTED: Glycine max protein HOTHEAD-like (LOC100801727), transcript variant X2, mRNA	Q9S746	Protein HOTHEAD	.	GMC_oxred_N	GMC oxidoreductase. This family of proteins bind FAD as a cofactor.	K15403	ACE, HTH; fatty acid omega-hydroxy dehydrogenase [EC:1.1.-.-]
	Glyma.10G241700	212	233	60	86.1443	6	4	10	23.0241	4.52507	1.19e-14	5.2e-12	up	yes	protein_coding	PREDICTED: 3-ketoacyl-CoA synthase 6-like [Glycine max]	gi|955347180|ref|XM_006589512.2|	2088	0	PREDICTED: Glycine max 3-ketoacyl-CoA synthase 6-like (LOC100818350), mRNA	Q9XF43	3-ketoacyl-CoA synthase 6	DRA0326	FAE1_CUT1_RppA	FAE1/Type III polyketide synthase-like protein. The members of this family are described as 3-ketoacyl-CoA synthases, type III polyketide synthases, fatty acid elongases and fatty acid condensing enzymes, and are found in both prokaryotic and eukaryotic (mainly plant) species. The region featured in this family contains the active site residues, as well as motifs involved in substrate binding.	K15397	KCS; 3-ketoacyl-CoA synthase [EC:2.3.1.199]
	Glyma.10G246200	28	15	25	10.2742	0	0	0	103.453	6.69283	6.29e-07	5.55e-05	up	yes	protein_coding	PREDICTED: transcription factor CYCLOIDEA-like [Glycine max]	gi|955344171|ref|XM_003535596.3|	1596	0	PREDICTED: Glycine max transcription factor CYCLOIDEA-like (LOC100777204), mRNA	Q9SBV6	Transcription factor CYCLOIDEA (Fragment)	.	TCP	TCP family transcription factor. This is a family of TCP plant transcription factors. TCP proteins were named after the first characterized members (TB1, CYC and PCFs) and they are involved in multiple developmental control pathways. This region contains a DNA binding basic-Helix-Loop-Helix (bHLP) structure.	.	.
	Glyma.10G246800	27	57	19	17.9932	0	3	4	13.281	3.73129	8.8e-06	0.000561601	up	yes	protein_coding	PREDICTED: non-specific lipid-transfer protein-like protein At2g13820 [Glycine max]	gi|955344173|ref|XM_003535598.3|	1026	0	PREDICTED: Glycine max non-specific lipid-transfer protein-like protein At2g13820 (LOC100778264), mRNA	.	.	.	LTP_2	Probable lipid transfer. The members of this family are probably involved in lipid transfer. The family has several highly conserved cysteines, paired in various ways.	.	.
	Glyma.10G247200	311	410	201	211.367	105	140	110	2.29593	1.19908	0.00045985	0.0150204	up	yes	protein_coding	hypothetical protein glysoja_015963 [Glycine soja]	gi|351727930|ref|NM_001248457.1|	721	0	Glycine max uncharacterized LOC100500253 (LOC100500253), mRNA	.	.	.	DUF1677	Protein of unknown function (DUF1677). The sequences found in this family are all derived from hypothetical plant proteins of unknown function. The region features a number of highly conserved cysteine residues.	.	.
	Glyma.10G259200	77	139	45	54.8281	12	41	15	3.43046	1.7784	0.00144255	0.0368646	up	yes	protein_coding	PREDICTED: uncharacterized protein LOC100805917 isoform X1 [Glycine max]	gi|955344184|ref|XM_006589562.2|	681	0	PREDICTED: Glycine max uncharacterized LOC100805917 (LOC100805917), transcript variant X1, mRNA	.	.	.	DUF4512	Domain of unknown function (DUF4512). This family of proteins is found in eukaryotes. Proteins in this family are typically between 74 and 104 amino acids in length. There are two completely conserved residues (C and P) that may be functionally important.	.	.
	Glyma.10G260000	35	60	11	17.5592	0	0	0	175.74	7.4573	6.09e-08	7.16e-06	up	yes	protein_coding	hypothetical protein GLYMA_10G260000 [Glycine max]	gi|955344188|ref|XM_014762842.1|	525	0	PREDICTED: Glycine max pumilio homolog 9-like (LOC102660153), mRNA	Q1PFN9	Pumilio homolog 9	SPAC6G9.14	TTL	Tubulin-tyrosine ligase family. Tubulins and microtubules are subjected to several post-translational modifications of which the reversible detyrosination/tyrosination of the carboxy-terminal end of most alpha-tubulins has been extensively analysed. This modification cycle involves a specific carboxypeptidase and the activity of the tubulin-tyrosine ligase (TTL). The true physiological function o…	.	.
	Glyma.10G265100	37	3	79	18.7301	3	6	4	7.03329	2.8142	0.000808688	0.0233584	up	yes	protein_coding	uncharacterized protein LOC100789312 [Glycine max]	gi|358249083|ref|NM_001253061.1|	805	0	Glycine max uncharacterized LOC100789312 (LOC100789312), mRNA	.	.	.	SWI-SNF_Ssr4	Fungal domain of unknown function (DUF1750). This is a fungal domain of unknown function.	.	.
	Glyma.10G265700	126	148	45	57.865	7	14	12	8.71563	3.1236	7.95e-09	1.16e-06	up	yes	protein_coding	PREDICTED: putative fasciclin-like arabinogalactan protein 20 [Glycine max]	gi|955347437|ref|XM_006589584.2|	1315	0	PREDICTED: Glycine max putative fasciclin-like arabinogalactan protein 20 (LOC100814995), mRNA	Q9FGW0	Putative fasciclin-like arabinogalactan protein 20	.	Fasciclin	Fasciclin domain. This extracellular domain is found repeated four times in grasshopper fasciclin I as well as in proteins from mammals, sea urchins, plants, yeast and bacteria.	.	.
	Glyma.10G265800	145	143	97	85.8196	46	46	48	2.39695	1.2612	0.000192575	0.00763294	up	yes	protein_coding	PREDICTED: uncharacterized protein LOC100792304 [Glycine max]	gi|955347440|ref|XM_006589585.2|	1880	0	PREDICTED: Glycine max uncharacterized LOC100792304 (LOC100792304), transcript variant X1, mRNA	Q5I0I2	E3 ubiquitin-protein ligase MARCH2	ECU06g0830	DUF3675	Protein of unknown function (DUF3675). This domain family is found in eukaryotes, and is approximately 120 amino acids in length. The family is found in association with pfam00097. There are two completely conserved residues (R and L) that may be functionally important.	K10657	MARCH2; E3 ubiquitin-protein ligase MARCH2 [EC:2.3.2.27]
	Glyma.10G273000	41	37	25	20.2121	7	9	6	4.0648	2.02318	0.000406686	0.0135932	up	yes	protein_coding	PREDICTED: myb-related protein 340-like [Glycine max]	gi|955347550|ref|XM_003535675.3|	1397	0	PREDICTED: Glycine max myb-related protein 340-like (LOC100780759), mRNA	Q9C9G7	Transcription factor MYB62	ECU11g1690	Myb_DNA-binding	Myb-like DNA-binding domain. This family contains the DNA binding domains from Myb proteins, as well as the SANT domain family.	K09422	MYBP; myb proto-oncogene protein, plant
	Glyma.10G277700	180	167	63	85.0229	53	26	25	3.51199	1.81229	0.000143052	0.00596632	up	yes	protein_coding	hypothetical protein GLYMA_10G277700 [Glycine max]	gi|955343861|ref|XM_014762782.1|	811	0	PREDICTED: Glycine max cationic amino acid transporter 7, chloroplastic-like (LOC100791940), mRNA	Q9SQZ0	Cationic amino acid transporter 7, chloroplastic	XF2207	AA_permease_2	Amino acid permease.	.	.
	Glyma.10G281800	259	174	117	86.9064	0	0	0	873.345	9.77041	3.53e-15	1.75e-12	up	yes	protein_coding	PREDICTED: transcription factor ABORTED MICROSPORES-like [Glycine max]	gi|955344197|ref|XM_006589662.2|	2134	0	PREDICTED: Glycine max transcription factor ABORTED MICROSPORES-like (LOC100798282), transcript variant X1, mRNA	Q9ZVX2	Transcription factor ABORTED MICROSPORES	.	bHLH-MYC_N	bHLH-MYC and R2R3-MYB transcription factors N-terminal. This is the N-terminal region of a family of MYB and MYC transcription factors. The DNA-binding HLH domain is further downstream, pfam00010. Members of the MYB and MYC family regulate the biosynthesis of phenylpropanoids in several plant species (DOI:10.1007/s11295-009-0232-y).	.	.
	Glyma.10G291400	342	337	349	220.317	93	134	119	2.53362	1.3412	2.13e-08	2.75e-06	up	yes	protein_coding	PREDICTED: caffeoylshikimate esterase isoform X3 [Glycine max]	gi|955347747|ref|XM_003536730.3|	1494	0	PREDICTED: Glycine max caffeoylshikimate esterase (LOC100776335), transcript variant X3, mRNA	Q9C942	Caffeoylshikimate esterase	DR1537	Hydrolase_4	Putative lysophospholipase. This domain is found in bacteria and eukaryotes and is approximately 110 amino acids in length. It is found in association with pfam00561. Many members are annotated as being lysophospholipases, and others as alpha-beta hydrolase fold-containing proteins.	K18368	CSE; caffeoylshikimate esterase [EC:3.1.1.-]
	Glyma.11G002100	117	102	69	63.0979	37	33	28	2.55701	1.35446	0.000389776	0.0131651	up	yes	protein_coding	PREDICTED: uncharacterized protein LOC100797069 [Glycine max]	gi|955348677|ref|XM_003538585.3|	1367	0	PREDICTED: Glycine max uncharacterized LOC100797069 (LOC100797069), mRNA	.	.	.	PdxJ	Pyridoxal phosphate biosynthesis protein PdxJ. Members of this family belong to the PdxJ family that catalyses the condensation of 1-deoxy-d-xylulose-5-phosphate (DXP) and 1-amino-3-oxo-4-(phosphohydroxy)propan-2-one to form pyridoxine 5'-phosphate (PNP). This reaction is involved in de novo synthesis of pyridoxine (vitamin B6) and pyridoxal phosphate.	.	.
	Glyma.11G007900	47	65	42	31.6546	9	19	13	3.26424	1.70675	0.000443243	0.014541	up	yes	protein_coding	hypothetical protein GLYMA_11G007900 [Glycine max]	gi|351726125|ref|NM_001249675.1|	722	0	Glycine max uncharacterized LOC100527734 (LOC100527734), mRNA	.	.	.	LTP_2	Probable lipid transfer. The members of this family are probably involved in lipid transfer. The family has several highly conserved cysteines, paired in various ways.	.	.
	Glyma.11G019000	25	7	24	32.453	41	53	40	0.344264	-1.53841	0.000967652	0.0268789	down	yes	protein_coding	PREDICTED: ethylene-responsive transcription factor CRF1-like [Glycine max]	gi|955348984|ref|XM_003538634.3|	1780	0	PREDICTED: Glycine max ethylene-responsive transcription factor CRF1-like (LOC100779905), mRNA	Q9SUQ2	Ethylene-responsive transcription factor CRF2	.	AP2	AP2 domain. This 60 amino acid residue domain can bind to DNA and is found in transcription factor proteins.	.	.
	Glyma.11G022200	26	25	38	15.7162	2	9	2	5.66996	2.50334	0.00024038	0.0090553	up	yes	protein_coding	PREDICTED: homeobox protein BEL1 homolog [Glycine max]	gi|955349018|ref|XM_003538262.3|	2831	0	PREDICTED: Glycine max homeobox protein BEL1 homolog (LOC100803088), transcript variant X1, mRNA	Q38897	Homeobox protein BEL1 homolog	.	POX	Associated with HOX. The function of this domain is unknown. It is often found in plant proteins associated with pfam00046.	.	.
	Glyma.11G026800	651	2351	482	633.448	109	85	111	10.5583	3.4003	2.46e-05	0.00135995	up	yes	protein_coding	PREDICTED: protein HOTHEAD-like isoform X1 [Glycine max]	gi|955349076|ref|XM_006590471.2|	1965	0	PREDICTED: Glycine max protein HOTHEAD-like (LOC100777238), transcript variant X1, mRNA	Q9S746	Protein HOTHEAD	.	GMC_oxred_C	GMC oxidoreductase. This domain found associated with pfam00732.	K15403	ACE, HTH; fatty acid omega-hydroxy dehydrogenase [EC:1.1.-.-]
	Glyma.11G027700	18	14	44	42.3419	66	48	61	0.351094	-1.51007	0.000244331	0.00917313	down	yes	protein_coding	leucoanthocyanidin dioxygenase-like [Glycine max]	gi|402794049|ref|NM_001253955.2|	1225	0	Glycine max leucoanthocyanidin dioxygenase-like (ANS), mRNA	P51091	Leucoanthocyanidin dioxygenase	PA4191	2OG-FeII_Oxy	2OG-Fe(II) oxygenase superfamily. This family contains members of the 2-oxoglutarate (2OG) and Fe(II)-dependent oxygenase superfamily. This family includes the C-terminal of prolyl 4-hydroxylase alpha subunit. The holoenzyme has the activity EC:1.14.11.2 catalyzing the reaction: Procollagen L-proline + 2-oxoglutarate + O2 <=> procollagen trans- 4-hydroxy-L-proline + succinate + CO2. The full enzy…	.	.
	Glyma.11G028100	113	134	116	75.8627	23	58	27	2.87338	1.52275	9.41e-05	0.00416419	up	yes	protein_coding	PREDICTED: protein TPX2-like [Glycine max]	gi|955349087|ref|XM_003538671.3|	1920	0	PREDICTED: Glycine max protein TPX2-like (LOC100800432), mRNA	F4I2H7	Protein TPX2	.	TPX2_importin	Cell cycle regulated microtubule associated protein. This domain is found in eukaryotes. This domain is typically between 127 to 182 amino acids in length. This domain is found associated with pfam06886. This domain is found in the protein TPX2 (a.k.a p100) which is involved in cell cycling. It is only expressed between the start of the S phase and completion of cytokinesis. The microtubule-assoc…	K16812	TPX2; targeting protein for Xklp2
	Glyma.11G034000	142	124	164	237.684	332	208	425	0.377663	-1.40483	1.23e-07	1.31e-05	down	yes	protein_coding	tonoplast intrinsic protein [Glycine soja]	gi|210140776|dbj|AK244695.1|	1015	0	Glycine max cDNA, clone: GMFL01-10-M19	Q41975	Probable aquaporin TIP2-2	mll6943	MIP	Major intrinsic protein. MIP (Major Intrinsic Protein) family proteins exhibit essentially two distinct types of channel properties: (1) specific water transport by the aquaporins, and (2) small neutral solutes transport, such as glycerol by the glycerol facilitators.	K09873	TIP; aquaporin TIP
	Glyma.11G038300	34	36	30	59.7629	95	77	73	0.348907	-1.51909	8.92e-06	0.000566341	down	yes	protein_coding	PREDICTED: expansin-like B1 [Glycine max]	gi|955349247|ref|XM_003538709.3|	1077	0	PREDICTED: Glycine max expansin-like B1 (LOC100777427), mRNA	O23547	Expansin-like B1	.	DPBB_1	Rare lipoprotein A (RlpA)-like double-psi beta-barrel. Rare lipoprotein A (RlpA) contains a conserved region that has the double-psi beta-barrel (DPBB) fold. The function of RlpA is not well understood, but it has been shown to act as a prc mutant suppressor in Escherichia coli. The DPBB fold is often an enzymatic domain. The members of this family are quite diverse, and if catalytic this family …	.	.
	Glyma.11G045400	56	50	33	22.6593	1	2	1	30.2971	4.92111	1.53e-08	2.07e-06	up	yes	protein_coding	PREDICTED: transcription factor RAX3-like [Glycine max]	gi|955349342|ref|XM_014763828.1|	1739	0	PREDICTED: Glycine max transcription factor RAX3-like (LOC106795158), mRNA	Q9M2Y9	Transcription factor RAX3	ECU11g1690	Myb_DNA-binding	Myb-like DNA-binding domain. This family contains the DNA binding domains from Myb proteins, as well as the SANT domain family.	K09422	MYBP; myb proto-oncogene protein, plant
	Glyma.11G049100	72	30	18	22.7412	6	10	4	5.25449	2.39355	0.000400532	0.0134921	up	yes	protein_coding	hypothetical protein GLYMA_11G049100 [Glycine max]	gi|955349370|ref|XR_416655.2|	722	0	PREDICTED: Glycine max uncharacterized LOC102664519 (LOC102664519), ncRNA	.	.	.	HSP90	Hsp90 protein.	.	.
	Glyma.11G051900	93	126	8	38.6419	1	0	2	71.4043	6.15794	6.34e-05	0.00299312	up	yes	protein_coding	PREDICTED: uncharacterized protein LOC100805584 isoform X1 [Glycine max]	gi|955348424|ref|XM_006590582.2|	712	0	PREDICTED: Glycine max uncharacterized LOC100805584 (LOC100805584), transcript variant X2, mRNA	.	.	.	CENP-T	Centromere kinetochore component CENP-T. CENP-T is a family of vertebral kinetochore proteins that associates directly with CENP-W. The N-terminus of CENP-T proteins interacts directly with the Ndc80 complex in the outer kinetochore. Importantly, the CENP-T-W complex does not directly associate with CENP-A, but with histone H3 in the centromere region. CENP-T and -W form a hetero-tetramer with CE…	.	.
	Glyma.11G054500	257	268	137	112.179	9	20	7	16.1737	4.01558	3.67e-18	2.56e-15	up	yes	protein_coding	PREDICTED: caffeoyl-CoA O-methyltransferase 5-like isoform X1 [Glycine max]	gi|955349442|ref|XM_014763844.1|	1082	0	PREDICTED: Glycine max caffeoyl-CoA O-methyltransferase 5-like (LOC100795858), transcript variant X1, mRNA	Q9SWB8	Caffeoyl-CoA O-methyltransferase 2	all5179	Methyltransf_3	O-methyltransferase. Members of this family are O-methyltransferases. The family includes catechol o-methyltransferase, caffeoyl-CoA O-methyltransferase, and a family of bacterial O-methyltransferases that may be involved in antibiotic production.	.	.
	Glyma.11G056700	349	292	164	171.19	81	89	69	2.96142	1.56629	8.94e-06	0.000566341	up	yes	protein_coding	Cyclin-dependent kinase inhibitor 7 [Glycine soja]	gi|351725850|ref|NM_001249154.1|	838	0	Glycine max uncharacterized LOC100527437 (LOC100527437), mRNA	Q94CL9	Cyclin-dependent kinase inhibitor 7	.	CDI	Cyclin-dependent kinase inhibitor. Cell cycle progression is negatively controlled by cyclin-dependent kinases inhibitors (CDIs). CDIs are involved in cell cycle arrest at the G1 phase.	.	.
	Glyma.11G057600	58	48	37	28.7512	13	14	8	3.52468	1.81749	0.000229107	0.00871875	up	yes	protein_coding	PREDICTED: uncharacterized protein LOC100814669 isoform X1 [Glycine max]	gi|955349466|ref|XM_014763847.1|	1706	0	PREDICTED: Glycine max uncharacterized LOC100814669 (LOC100814669), transcript variant X1, mRNA	.	.	.	Lzipper-MIP1	Leucine-zipper of ternary complex factor MIP1. This leucine-zipper is towards the N-terminus of MIP1 proteins. These proteins, here largely from plants, are subunits of the TORC2 (rictor-mTOR) protein complex controlling cell growth and proliferation. The leucine-zipper is likely to be the region that interacts with plant MADS-box factors,	.	.
	Glyma.11G064400	24	32	53	52.6857	45	87	71	0.443389	-1.17336	0.0021628	0.0498317	down	yes	protein_coding	PREDICTED: UDP-glycosyltransferase 72E1-like [Glycine max]	gi|224923181|gb|AC235417.1|	2078	0	Glycine max strain Williams 82 clone GM_WBb0135A07, complete sequence	Q9LVR1	UDP-glycosyltransferase 72E2	.	UDPGT	UDP-glucoronosyl and UDP-glucosyl transferase.	K12356	UGT72E; coniferyl-alcohol glucosyltransferase [EC:2.4.1.111]
	Glyma.11G064800	67	53	173	54.0186	23	35	9	3.4416	1.78308	0.000285175	0.0102865	up	yes	protein_coding	PREDICTED: homeobox-leucine zipper protein ATHB-40-like [Glycine max]	gi|955349570|ref|XM_003537520.3|	1011	0	PREDICTED: Glycine max homeobox-leucine zipper protein ATHB-40-like (LOC100810736), mRNA	O23208	Homeobox-leucine zipper protein ATHB-40	.	Homeobox	Homeobox domain.	K09338	HD-ZIP; homeobox-leucine zipper protein
	Glyma.11G070000	49	51	11	18.5813	1	0	1	50.47	5.65735	3.64e-06	0.000255343	up	yes	protein_coding	PREDICTED: syntaxin-112-like [Glycine max]	gi|955349615|ref|XM_003537546.3|	1028	0	PREDICTED: Glycine max syntaxin-112-like (LOC100779708), mRNA	Q9ZPV9	Syntaxin-112	YMR183c	SNARE	SNARE domain. Most if not all vesicular membrane fusion events in eukaryotic cells are believed to be mediated by a conserved fusion machinery, the SNARE [soluble N-ethylmaleimide-sensitive factor (NSF) attachment protein (SNAP) receptors] machinery. The SNARE domain is thought to act as a protein-protein interaction module in the assembly of a SNARE protein complex.	K08486	STX1B_2_3; syntaxin 1B/2/3
	Glyma.11G073000	327	618	291	287.372	142	195	160	2.20404	1.14015	0.00110626	0.0297426	up	yes	protein_coding	uncharacterized protein LOC100499701 [Glycine max]	gi|402794900|ref|NM_001251650.2|	620	0	Glycine max uncharacterized LOC100499701 (LOC100499701), mRNA	Q43636	Thioredoxin H-type	.	Thioredoxin	Thioredoxin. Thioredoxins are small enzymes that participate in redox reactions, via the reversible oxidation of an active centre disulfide bond. Some members with only the active site are not separated from the noise.	K03671	trxA; thioredoxin 1
	Glyma.11G085500	93	94	115	60.1735	26	30	23	3.219	1.68661	2.3e-07	2.28e-05	up	yes	protein_coding	PREDICTED: uncharacterized protein LOC100306328 isoform X1 [Glycine max]	gi|955347909|ref|XM_014763474.1|	1494	0	PREDICTED: Glycine max uncharacterized LOC100306328 (LOC100306328), transcript variant X1, mRNA	O81791	Protein RKD5	.	RWP-RK	RWP-RK domain. This domain is named RWP-RK after a conserved motif at the C terminus of the presumed domain. The domain is found in algal minus dominance proteins as well as plant proteins involved in nitrogen-controlled development.	.	.
	Glyma.11G093800	221	164	195	111.909	41	33	55	3.83625	1.9397	3.43e-11	8.39e-09	up	yes	protein_coding	hypothetical protein GLYMA_11G093800 [Glycine max]	gi|955349872|ref|XM_003537684.3|	2277	0	PREDICTED: Glycine max ABC transporter G family member 15-like (LOC100806806), mRNA	Q8RWI9	ABC transporter G family member 15	YCR011c_2	ABC_tran	ABC transporter. ABC transporters for a large family of proteins responsible for translocation of a variety of compounds across biological membranes. ABC transporters are the largest family of proteins in many completely sequenced bacteria. ABC transporters are composed of two copies of this domain and two copies of a transmembrane domain pfam00664. These four domains may belong to a single polyp…	.	.
	Glyma.11G094800	14	19	6	6.3448	0	0	0	63.3572	5.98544	5.27e-05	0.00257773	up	yes	protein_coding	hypothetical protein glysoja_020467 [Glycine soja]	gi|955349885|ref|XR_416682.2|	634	0	PREDICTED: Glycine max uncharacterized LOC100810887 (LOC100810887), transcript variant X1, ncRNA	.	.	.	Mnd1	Mnd1 family. This family of proteins includes MND1 from S. cerevisiae. The mnd1 protein forms a complex with hop2 to promote homologous chromosome pairing and meiotic double-strand break repair.	.	.
	Glyma.11G096700	211	62	415	128.291	56	53	66	3.08989	1.62756	0.000169397	0.00686628	up	yes	protein_coding	hypothetical protein GLYMA_11G096700 [Glycine max]	gi|955347897|ref|XM_006590190.2|	787	0	PREDICTED: Glycine max uncharacterized LOC100305884 (LOC100305884), transcript variant X1, mRNA	Q9SVE5	Expansin-like A2	.	Pollen_allerg_1	Pollen allergen. This family contains allergens lol PI, PII and PIII from Lolium perenne.	.	.
	Glyma.11G100100	256	188	90	90.3535	7	10	10	17.5715	4.13516	1.05e-16	6.1e-14	up	yes	protein_coding	PREDICTED: cytochrome P450 86B1-like [Glycine max]	gi|955349951|ref|XM_003538912.3|	2281	0	PREDICTED: Glycine max cytochrome P450 86B1-like (LOC100809503), mRNA	Q9FMY1	Cytochrome P450 86B1	BH0579	p450	Cytochrome P450. Cytochrome P450s are haem-thiolate proteins involved in the oxidative degradation of various compounds. They are particularly well known for their role in the degradation of environmental toxins and mutagens. They can be divided into 4 classes, according to the method by which electrons from NAD(P)H are delivered to the catalytic site. Sequence conservation is relatively low with…	K15402	CYP86B1; fatty acid omega-hydroxylase [EC:1.14.-.-]
	Glyma.11G106900	90	43	282	73.1905	28	26	34	3.6492	1.86758	0.000105038	0.00459318	up	yes	protein_coding	PREDICTED: uncharacterized protein LOC100802385 [Glycine max]	gi|955350099|ref|XM_003537757.3|	1606	0	PREDICTED: Glycine max uncharacterized LOC100802385 (LOC100802385), mRNA	O48832	Protein EARLY-RESPONSIVE TO DEHYDRATION 7, chloroplastic	.	Senescence	Senescence-associated protein. This family contains a number of plant senescence-associated proteins of approximately 450 residues in length. In Hemerocallis, petals have a genetically based program that leads to senescence and cell death approximately 24 hours after the flower opens, and it is believed that senescence proteins produced around that time have a role in this program. This family ex…	K19366	SPG20; spartin
	Glyma.11G117400	1898	1625	1214	1015.61	441	672	392	2.72707	1.44735	8.74e-07	7.36e-05	up	yes	protein_coding	Glycine-rich RNA-binding protein GRP1A [Glycine soja]	gi|402744468|ref|NM_001248872.2|	640	0	Glycine max uncharacterized LOC100305467 (LOC100305467), mRNA	P49310	Glycine-rich RNA-binding protein GRP1A	alr4683	RRM_1	RNA recognition motif. (a.k.a. RRM, RBD, or RNP domain). The RRM motif is probably diagnostic of an RNA binding protein. RRMs are found in a variety of RNA binding proteins, including various hnRNP proteins, proteins implicated in regulation of alternative splicing, and protein components of snRNPs. The motif also appears in a few single stranded DNA binding proteins. The RRM structure consists o…	.	.
	Glyma.11G117500	73	127	67	53.7487	20	16	27	3.74475	1.90487	1.35e-05	0.000815287	up	yes	protein_coding	PREDICTED: glycine-rich RNA-binding protein 7-like [Glycine max]	gi|955348161|ref|XM_003537834.3|	504	0	PREDICTED: Glycine max glycine-rich RNA-binding protein 7-like (LOC100796704), mRNA	P49310	Glycine-rich RNA-binding protein GRP1A	.	RRM_1	RNA recognition motif. (a.k.a. RRM, RBD, or RNP domain). The RRM motif is probably diagnostic of an RNA binding protein. RRMs are found in a variety of RNA binding proteins, including various hnRNP proteins, proteins implicated in regulation of alternative splicing, and protein components of snRNPs. The motif also appears in a few single stranded DNA binding proteins. The RRM structure consists o…	.	.
	Glyma.11G121800	87	75	43	116.091	156	109	202	0.387198	-1.36885	0.000173215	0.00699053	down	yes	protein_coding	PREDICTED: non-symbiotic hemoglobin 1 [Glycine max]	gi|955350276|ref|XM_006590849.2|	958	0	PREDICTED: Glycine max non-symbiotic hemoglobin 1 (LOC102661758), mRNA	Q9FVL0	Non-symbiotic hemoglobin 1	.	Globin	Globin.	.	.
	Glyma.11G124200	53	43	25	22.0498	0	6	10	6.71138	2.74661	9.53e-05	0.00421131	up	yes	protein_coding	putative B3 domain-containing protein Os03g0621600 [Glycine max]	gi|959092432|ref|NM_001317641.1|	1305	0	Glycine max putative B3 domain-containing protein Os03g0621600 (LOC100815555), mRNA	Q9XIB5	B3 domain-containing protein REM19	.	B3	B3 DNA binding domain. This is a family of plant transcription factors with various roles in development, the aligned region corresponds the B3 DNA binding domain as described in this domain is found in VP1/AB13 transcription factors. Some proteins also have a second AP2 DNA binding domain pfam00847 such as RAV1. DNA binding activity was demonstrated by.	.	.
	Glyma.11G133300	115	94	53	51.2072	16	19	18	4.34874	2.1206	2.15e-06	0.000159726	up	yes	protein_coding	PREDICTED: aldehyde dehydrogenase family 3 member F1-like [Glycine max]	gi|955350432|ref|XM_003539016.3|	1864	0	PREDICTED: Glycine max aldehyde dehydrogenase family 3 member F1-like (LOC100784210), mRNA	Q70E96	Aldehyde dehydrogenase family 3 member F1	alr3672	Aldedh	Aldehyde dehydrogenase family. This family of dehydrogenases act on aldehyde substrates. Members use NADP as a cofactor. The family includes the following members: The prototypical members are the aldehyde dehydrogenases EC:1.2.1.3. Succinate-semialdehyde dehydrogenase EC:1.2.1.16. Lactaldehyde dehydrogenase EC:1.2.1.22. Benzaldehyde dehydrogenase EC:1.2.1.28. Methylmalonate-semialdehyde dehydrog…	K00128	E1.2.1.3; aldehyde dehydrogenase (NAD+) [EC:1.2.1.3]
	Glyma.11G144300	43	43	28	22.1327	10	6	7	4.31568	2.10959	0.000156699	0.0064624	up	yes	protein_coding	PREDICTED: legumin type B-like [Glycine max]	gi|955350549|ref|XM_003537978.3|	1536	0	PREDICTED: Glycine max legumin type B-like (LOC100782055), mRNA	P07728	Glutelin type-A 1	.	Cupin_1	Cupin. This family represents the conserved barrel domain of the 'cupin' superfamily ('cupa' is the Latin term for a small barrel). This family contains 11S and 7S plant seed storage proteins, and germins. Plant seed storage proteins provide the major nitrogen source for the developing plant.	.	.
	Glyma.11G147300	54	85	25	32.0186	4	17	8	5.08081	2.34506	0.000205625	0.00800706	up	yes	protein_coding	PREDICTED: uncharacterized protein LOC102662343 [Glycine max]	gi|955348492|ref|XM_006591081.2|	608	0	PREDICTED: Glycine max uncharacterized LOC102662343 (LOC102662343), mRNA	.	.	.	PTPS	6-pyruvoyl tetrahydropterin synthase. 6-Pyruvoyl tetrahydrobiopterin synthase catalyses the conversion of dihydroneopterin triphosphate to 6-pyruvoyl tetrahydropterin, the second of three enzymatic steps in the synthesis of tetrahydrobiopterin from GTP. The functional enzyme is a hexamer of identical subunits.	.	.
	Glyma.11G149100	47	19	68	65.6431	105	64	88	0.423843	-1.2384	0.00120393	0.0317767	down	yes	protein_coding	PREDICTED: cytokinin dehydrogenase 6 [Glycine max]	gi|955350605|ref|XM_003538173.3|	3164	0	PREDICTED: Glycine max cytokinin dehydrogenase 6 (LOC100797430), mRNA	Q9LY71	Cytokinin dehydrogenase 6	all0324	Cytokin-bind	Cytokinin dehydrogenase 1, FAD and cytokinin binding. Members of this family adopt an alpha+beta sandwich structure with an antiparallel beta-sheet, in a ferredoxin-like fold. They are predominantly found in plant cytokinin dehydrogenase 1, where they are capable of binding both FAD and cytokinin substrates. The substrate displays a 'plug-into-socket' binding mode that seals the catalytic site an…	K00279	CKX; cytokinin dehydrogenase [EC:1.5.99.12]
	Glyma.11G152400	2812	2610	923	1220.66	320	274	491	5.29587	2.40487	0.000100066	0.00440126	up	yes	protein_coding	NADPH:quinone oxidoreductase [Glycine soja]	gi|402745416|ref|NM_001249757.2|	646	0	Glycine max uncharacterized LOC100526972 (LOC100526972), mRNA	Q9LK88	NADPH:quinone oxidoreductase	PA1204	FMN_red	NADPH-dependent FMN reductase.	.	.
	Glyma.11G153800	580	1107	188	323.191	21	19	25	26.6927	4.73837	5.83e-09	8.94e-07	up	yes	protein_coding	hypothetical protein GLYMA_11G153800 [Glycine max]	gi|403043688|ref|NM_001255242.2|	1288	0	Glycine max annexin-like protein RJ4-like (LOC100806472), mRNA	P51074	Annexin-like protein RJ4	.	Annexin	Annexin. This family of annexins also includes giardin that has been shown to function as an annexin.	.	.
	Glyma.11G162500	96	102	70	58.5844	27	37	27	2.55609	1.35394	0.000354783	0.0122353	up	yes	protein_coding	hypothetical protein GLYMA_11G162500 [Glycine max]	gi|351728004|ref|NM_001250507.1|	688	0	Glycine max uncharacterized LOC100527278 (LOC100527278), mRNA	.	.	.	Spidroin_MaSp	Major ampullate spidroin 1 and 2. Dragline silk is composed of two proteins, major ampullate spidroin 1 (MaSp1) and major ampullate spidroin 2 (MaSp2). MaSp1 contains five alpha-helices. Only the C-terminus of the proteins are shown.	.	.
	Glyma.11G163800	98	120	34	46.0083	10	10	7	8.40018	3.07042	7.45e-08	8.51e-06	up	yes	protein_coding	PREDICTED: uncharacterized protein LOC100810027 [Glycine max]	gi|955350760|ref|XM_003538274.3|	1046	0	PREDICTED: Glycine max uncharacterized LOC100810027 (LOC100810027), mRNA	.	.	.	DUF4228	Domain of unknown function (DUF4228). This domain is found in plants. The function is not known.	.	.
	Glyma.11G166900	195	220	184	283.845	358	323	380	0.486527	-1.03941	9.09e-06	0.000574623	down	yes	protein_coding	PREDICTED: vacuolar amino acid transporter 1-like [Glycine max]	gi|955350798|ref|XM_003539317.3|	1764	0	PREDICTED: Glycine max vacuolar amino acid transporter 1-like (LOC100804353), mRNA	Q9LXF8	Amino acid transporter AVT1J	YJR001w	Aa_trans	Transmembrane amino acid transporter protein. This transmembrane region is found in many amino acid transporters including UNC-47 and MTR. UNC-47 encodes a vesicular amino butyric acid (GABA) transporter, (VGAT). UNC-47 is predicted to have 10 transmembrane domains. MTR is a N system amino acid transporter system protein involved in methyltryptophan resistance. Other members of this family includ…	.	.
	Glyma.11G176500	99	69	213	79.106	41	51	43	2.26147	1.17726	0.000926286	0.0259981	up	yes	protein_coding	PREDICTED: transcription factor DIVARICATA [Glycine max]	gi|955350907|ref|XM_003538204.3|	2383	0	PREDICTED: Glycine max transcription factor DIVARICATA (LOC778181), mRNA	Q8S9H7	Transcription factor DIVARICATA	.	Myb_DNA-binding	Myb-like DNA-binding domain. This family contains the DNA binding domains from Myb proteins, as well as the SANT domain family.	.	.
	Glyma.11G185300	47	57	83	114.25	177	117	187	0.324947	-1.62172	1.44e-08	1.98e-06	down	yes	protein_coding	PREDICTED: alcohol-forming fatty acyl-CoA reductase-like isoform X1 [Glycine max]	gi|955351024|ref|XM_003538083.3|	1741	0	PREDICTED: Glycine max alcohol-forming fatty acyl-CoA reductase-like (LOC100793736), transcript variant X1, mRNA	Q9XGY7	Alcohol-forming fatty acyl-CoA reductase	Rv0101_4	NAD_binding_4	Male sterility protein. This family represents the C-terminal region of the male sterility protein in a number of arabidopsis and drosophila. A sequence-related jojoba acyl CoA reductase is also included.	K13356	FAR; fatty acyl-CoA reductase [EC:1.2.1.-]
	Glyma.11G198300	20	9	150	27.7261	7	6	10	5.77054	2.52871	0.000996634	0.0273813	up	yes	protein_coding	PREDICTED: oxalate--CoA ligase-like [Glycine max]	gi|955351195|ref|XM_014764165.1|	1484	0	PREDICTED: Glycine max oxalate--CoA ligase-like (LOC100817853), mRNA	Q9SMT7	Oxalate--CoA ligase	SPCC1827.03c	AMP-binding	AMP-binding enzyme.	.	.
	Glyma.11G207000	320	217	643	254.164	144	165	157	2.03332	1.02384	0.000300389	0.0107326	up	yes	protein_coding	hypothetical protein GLYMA_11G207000 [Glycine max]	gi|955347890|ref|XM_006590186.2|	2330	0	PREDICTED: Glycine max receptor-like protein kinase (LOC100305452), transcript variant X1, mRNA	Q9CAL3	Cysteine-rich receptor-like protein kinase 2	YAR019c	Pkinase_Tyr	Protein tyrosine kinase.	.	.
	Glyma.11G212900	23	21	10	8.64467	0	0	0	86.4773	6.43425	4.46e-06	0.000307034	up	yes	protein_coding	glutathione S-transferase F11-like [Glycine max]	gi|959092506|ref|NM_001317546.1|	642	0	Glycine max glutathione S-transferase F11-like (LOC100796010), mRNA	Q96324	Glutathione S-transferase F11	.	GST_N	Glutathione S-transferase, N-terminal domain. Function: conjugation of reduced glutathione to a variety of targets. Also included in the alignment, but are not GSTs: * S-crystallins from squid. Similarity to GST previously noted. * Eukaryotic elongation factors 1-gamma. Not known to have GST activity; similarity not previously recognized. * HSP26 family of stress-related proteins. including auxin…	K00799	GST, gst; glutathione S-transferase [EC:2.5.1.18]
	Glyma.11G221000	1095	1483	956	1972.6	2883	2247	2743	0.392972	-1.3475	2.56e-07	2.5e-05	down	yes	protein_coding	ribulose bisphosphate carboxylase/oxygenase activase, chloroplastic-like [Glycine max]	gi|210142968|dbj|AK285750.1|	1418	0	Glycine max cDNA, clone: GMFL01-15-K15	O98997	Ribulose bisphosphate carboxylase/oxygenase activase, chloroplastic	.	AAA	ATPase family associated with various cellular activities (AAA). AAA family proteins often perform chaperone-like functions that assist in the assembly, operation, or disassembly of protein complexes.	.	.
	Glyma.11G230300	2	0	2	18.7064	19	56	25	0.0329403	-4.924	1.09e-07	1.19e-05	down	yes	protein_coding	hypothetical protein GLYMA_11G230300 [Glycine max]	gi|571491140|ref|XM_003538421.2|	1545	0	PREDICTED: Glycine max putative serine/threonine-protein kinase-like protein CCR3 (LOC100800078), mRNA	Q9LY50	Putative serine/threonine-protein kinase-like protein CCR3	.	Pkinase	Protein kinase domain.	.	.
	Glyma.11G235200	37	27	23	16.4401	6	3	7	4.71024	2.2358	0.000405634	0.013579	up	yes	protein_coding	PREDICTED: protein NRT1/ PTR FAMILY 5.1-like [Glycine max]	gi|955351619|ref|XM_003538448.3|	2234	0	PREDICTED: Glycine max protein NRT1/ PTR FAMILY 5.1-like (LOC100815188), mRNA	Q8VZR7	Protein NRT1/ PTR FAMILY 5.1	ECU11g1050	PTR2	POT family. The POT (proton-dependent oligopeptide transport) family all appear to be proton dependent transporters.	.	.
	Glyma.11G238000	102	76	58	37.7734	1	3	0	51.1223	5.67588	1.27e-11	3.38e-09	up	yes	protein_coding	uncharacterized protein LOC100778653 [Glycine max]	gi|402794366|ref|NM_001254159.2|	646	0	Glycine max uncharacterized LOC100778653 (LOC100778653), mRNA	O65657	Heavy metal-associated isoprenylated plant protein 23	.	HMA	Heavy-metal-associated domain.	.	.
	Glyma.11G239000	20	10	25	9.00302	3	0	2	9.06644	3.18054	0.000722888	0.0214894	up	yes	protein_coding	PREDICTED: putative ETHYLENE INSENSITIVE 3-like 4 protein [Glycine max]	gi|955351661|ref|XM_014764250.1|	1326	0	PREDICTED: Glycine max putative ETHYLENE INSENSITIVE 3-like 4 protein (LOC106795211), mRNA	Q9LX16	Putative ETHYLENE INSENSITIVE 3-like 4 protein	.	EIN3	Ethylene insensitive 3. Ethylene insensitive 3 (EIN3) proteins are a family of plant DNA-binding proteins that regulate transcription in response to the gaseous plant hormone ethylene, and are essential for ethylene-mediated responses including the triple response, cell growth inhibition, and accelerated senescence.	K14514	EIN3; ethylene-insensitive protein 3
	Glyma.11G239100	74	98	90	47.8252	13	16	12	5.45327	2.44712	1.05e-09	1.83e-07	up	yes	protein_coding	hypothetical protein glysoja_014373, partial [Glycine soja]	gi|955351663|ref|XM_014764251.1|	868	0	PREDICTED: Glycine max uncharacterized LOC106795212 (LOC106795212), mRNA	.	.	.	DUF632	Protein of unknown function (DUF632). This plant protein may be a leucine zipper, but there is no experimental evidence for this.	.	.
	Glyma.11G248900	92	116	50	50.501	8	27	15	4.57559	2.19396	2.03e-05	0.00115682	up	yes	protein_coding	PREDICTED: OTU domain-containing protein At3g57810-like isoform X1 [Glycine max]	gi|955351813|ref|XM_006591397.2|	830	0	PREDICTED: Glycine max OTU domain-containing protein At3g57810-like (LOC100792132), transcript variant X1, mRNA	Q8LBZ4	OTU domain-containing protein At3g57810	YHL013c	OTU	OTU-like cysteine protease. This family is comprised of a group of predicted cysteine proteases, homologous to the Ovarian tumor (OTU) gene in Drosophila. Members include proteins from eukaryotes, viruses and pathogenic bacterium. The conserved cysteine and histidine, and possibly the aspartate, represent the catalytic residues in this putative group of proteases.	.	.
	Glyma.12G003100	638	471	283	220.881	0	0	0	2221.67	11.1174	1.73e-19	1.45e-16	up	yes	protein_coding	PREDICTED: probable beta-1,3-galactosyltransferase 8 [Glycine max] （半乳糖基转移酶）	gi|955352201|ref|XM_003540516.3|	1422	0	PREDICTED: Glycine max probable beta-1,3-galactosyltransferase 8 (LOC100803654), mRNA	Q9C809	Probable beta-1,3-galactosyltransferase 8	.	Galactosyl_T	Galactosyltransferase. This family includes the galactosyltransferases UDP-galactose:2-acetamido-2-deoxy-D-glucose3beta-galactosyltransferase and UDP-Gal:beta-GlcNAc beta 1,3-galactosyltranferase. Specific galactosyltransferases transfer galactose to GlcNAc terminal chains in the synthesis of the lacto-series oligosaccharides types 1 and 2.	.	.
	Glyma.12G003400	53	83	23	26.9128	1	3	1	28.6628	4.84111	2.05e-08	2.66e-06	up	yes	protein_coding	PREDICTED: putative oxidoreductase YetM [Glycine max]	gi|955352205|ref|XM_003540519.3|	1296	0	PREDICTED: Glycine max putative oxidoreductase YetM (LOC100805243), mRNA	O81815	Monooxygenase 1	BMEI1017	FAD_binding_3	FAD binding domain. This domain is involved in FAD binding in a number of enzymes.	.	.
	Glyma.12G004800	37	46	7	14.9161	0	0	0	149.287	7.22195	2.83e-07	2.74e-05	up	yes	protein_coding	PREDICTED: endoglucanase 8-like [Glycine max] (内切葡聚糖酶 )	gi|955353919|ref|XM_006591894.2|	1587	0	PREDICTED: Glycine max endoglucanase 8-like (LOC100808980), mRNA	Q9CAC1	Endoglucanase 8	.	Glyco_hydro_9	Glycosyl hydrolase family 9.	.	.
	Glyma.12G011000	14	19	22	8.89028	2	0	1	15.4634	3.95079	0.000203538	0.00794654	up	yes	protein_coding	PREDICTED: putative calcium-transporting ATPase 11, plasma membrane-type [Glycine max]	gi|955352343|ref|XM_006591932.2|	2996	0	PREDICTED: Glycine max putative calcium-transporting ATPase 11, plasma membrane-type (LOC100805063), mRNA	Q9M2L4	Putative calcium-transporting ATPase 11, plasma membrane-type	.	E1-E2_ATPase	E1-E2 ATPase.	K01537	E3.6.3.8; Ca2+-transporting ATPase [EC:3.6.3.8]
	Glyma.12G014400	111	114	109	192.388	233	285	264	0.364579	-1.4557	9.81e-10	1.75e-07	down	yes	protein_coding	PREDICTED: protein CDI-like [Glycine max]	gi|955352380|ref|XM_003539982.3|	1404	0	PREDICTED: Glycine max protein CDI-like (LOC100780640), mRNA	Q9XIP8	Protein CDI	.	TM140	TM140 protein family. This family of uncharacterized membrane proteins are called transmembrane protein 140. They are found in mammals.	.	.
	Glyma.12G033400	88	66	63	42.2659	13	16	19	3.89021	1.95985	1.94e-06	0.000145626	up	yes	protein_coding	PREDICTED: probable BOI-related E3 ubiquitin-protein ligase 3 [Glycine max]	gi|955352655|ref|XM_003540607.3|	1987	0	PREDICTED: Glycine max probable BOI-related E3 ubiquitin-protein ligase 3 (LOC100813629), transcript variant X1, mRNA	Q9LDD1	Probable BOI-related E3 ubiquitin-protein ligase 3	.	zf-C3HC4_3	Zinc finger, C3HC4 type (RING finger).	K19042	BOI; E3 ubiquitin-protein ligase BOI and related proteins [EC:2.3.2.27]
	Glyma.12G040000	55	52	47	30.4962	14	7	16	3.58672	1.84266	7.99e-05	0.00364906	up	yes	protein_coding	LRR receptor-like kinase [Glycine max]	gi|351722215|ref|NM_001251075.1|	3243	0	Glycine max receptor protein kinase-like protein (CLV1B), mRNA	Q9SYQ8	Receptor protein kinase CLAVATA1	MA2301_1	Pkinase	Protein kinase domain.	K00924	E2.7.1.-
	Glyma.12G042900	38	48	33	70.1487	101	73	113	0.3594	-1.47634	2.07e-05	0.00117446	down	yes	protein_coding	hypothetical protein glysoja_010295 [Glycine soja]	gi|955352756|ref|XM_003540631.3|	707	0	PREDICTED: Glycine max protein RADIALIS-like 4 (LOC100785292), mRNA	F4JVB8	Protein RADIALIS-like 1	.	Myb_DNA-binding	Myb-like DNA-binding domain. This family contains the DNA binding domains from Myb proteins, as well as the SANT domain family.	.	.
	Glyma.12G045500	240	258	108	112.8	28	28	29	6.35756	2.66847	9.67e-11	2.13e-08	up	yes	protein_coding	uncharacterized protein LOC100305636 [Glycine max]	gi|403044227|ref|NM_001251393.2|	835	0	Glycine max uncharacterized LOC100305636 (LOC100305636), mRNA	Q8W453	Putative lipid-transfer protein DIR1	.	LTP_2	Probable lipid transfer. The members of this family are probably involved in lipid transfer. The family has several highly conserved cysteines, paired in various ways.	.	.
	Glyma.12G048500	42	41	9	15.4603	0	2	0	41.4781	5.37428	1.65e-05	0.00096911	up	yes	protein_coding	hypothetical protein GLYMA_12G048500 [Glycine max]	gi|955352830|ref|XM_003541071.3|	997	0	PREDICTED: Glycine max B3 domain-containing protein REM20 (LOC100810594), transcript variant X1, mRNA	Q9FGD2	Putative B3 domain-containing protein At5g66980	.	B3	B3 DNA binding domain. This is a family of plant transcription factors with various roles in development, the aligned region corresponds the B3 DNA binding domain as described in this domain is found in VP1/AB13 transcription factors. Some proteins also have a second AP2 DNA binding domain pfam00847 such as RAV1. DNA binding activity was demonstrated by.	.	.
	Glyma.12G054000	90	292	46	71.6003	0	0	0	720.544	9.49294	1.63e-07	1.69e-05	up	yes	protein_coding	PREDICTED: cyanogenic beta-glucosidase-like [Glycine max]（生氰β-葡萄糖苷酶样）	gi|955352920|ref|XM_006592099.2|	1812	0	PREDICTED: Glycine max cyanogenic beta-glucosidase-like (LOC106794108), mRNA	Q5Z9Z0	Beta-glucosidase 24	BH1923	Glyco_hydro_1	Glycosyl hydrolase family 1.	K01188	E3.2.1.21; beta-glucosidase [EC:3.2.1.21]
	Glyma.12G061400	60	75	103	48.4047	14	35	21	2.83178	1.50171	0.000193319	0.00765438	up	yes	protein_coding	PREDICTED: ATP-dependent zinc metalloprotease FTSH 10, mitochondrial-like isoform X1 [Glycine max]	gi|955353008|ref|XM_003539615.3|	2922	0	PREDICTED: Glycine max ATP-dependent zinc metalloprotease FTSH 10, mitochondrial-like (LOC100807188), transcript variant X1, mRNA	Q8VZI8	ATP-dependent zinc metalloprotease FTSH 10, mitochondrial	YMR089c	Peptidase_M41	Peptidase family M41.	K08956	AFG3; AFG3 family protein [EC:3.4.24.-]
	Glyma.12G061500	36	42	11	14.7365	1	0	0	74.7423	6.22385	5.05e-06	0.000342236	up	yes	protein_coding	PREDICTED: ATP-dependent zinc metalloprotease FTSH 3, mitochondrial-like [Glycine max]	gi|955353010|ref|XM_006592130.2|	1730	0	PREDICTED: Glycine max ATP-dependent zinc metalloprotease FTSH 3, mitochondrial-like (LOC100812375), mRNA	Q84WU8	ATP-dependent zinc metalloprotease FTSH 3, mitochondrial	YMR089c	FtsH_ext	FtsH Extracellular. This domain is found in the FtsH family of proteins. FtsH is the only membrane-bound ATP-dependent protease universally conserved in prokaryotes. It only efficiently degrades proteins that have a low thermodynamic stability - e.g. it lacks robust unfoldase activity. This feature may be key and implies that this could be a criterion for degrading a protein. In Oenococcus oeni F…	K08956	AFG3; AFG3 family protein [EC:3.4.24.-]
	Glyma.12G065500	67	96	35	119.872	221	192	69	0.363	-1.46196	0.00209255	0.0485692	down	yes	protein_coding	hypothetical protein GLYMA_12G065500 [Glycine max]	gi|255631291|gb|BT091784.1|	343	1e-178	Soybean clone JCVI-FLGm-8F20 unknown mRNA	.	.	.	DUF693	Protein of unknown function (DUF693). This family consists of several uncharacterized proteins from Borrelia burgdorferi (Lyme disease spirochete).	.	.
	Glyma.12G066900	23	50	14	16.2398	2	6	3	7.11967	2.83181	0.000284949	0.0102865	up	yes	protein_coding	PREDICTED: legumin type B-like [Glycine max]	gi|955353060|ref|XM_003539656.3|	1284	0	PREDICTED: Glycine max legumin type B-like (LOC100782964), mRNA	P07728	Glutelin type-A 1	.	Cupin_1	Cupin. This family represents the conserved barrel domain of the 'cupin' superfamily ('cupa' is the Latin term for a small barrel). This family contains 11S and 7S plant seed storage proteins, and germins. Plant seed storage proteins provide the major nitrogen source for the developing plant.	.	.
	Glyma.12G070300	34	44	46	26.1693	13	13	14	2.62949	1.39478	0.00206703	0.0481549	up	yes	protein_coding	PREDICTED: protein indeterminate-domain 9-like [Glycine max]	gi|955353100|ref|XM_003540696.3|	2305	0	PREDICTED: Glycine max protein indeterminate-domain 9-like (LOC100781896), mRNA	Q944L3	Protein indeterminate-domain 9	.	zf-met	Zinc-finger of C2H2 type. This is a zinc-finger domain with the CxxCx(12)Hx(6)H motif, found in multiple copies in a wide range of proteins from plants to metazoans. Some member proteins, particularly those from plants, are annotated as being RNA-binding.	.	.
	Glyma.12G081400	142	125	82	73.6114	33	33	37	2.96322	1.56716	2.13e-05	0.00120046	up	yes	protein_coding	PREDICTED: zinc finger protein ZAT5-like [Glycine max]	gi|955353297|ref|XM_003539746.3|	1710	0	PREDICTED: Glycine max zinc finger protein ZAT5-like (LOC100785286), mRNA	Q681X4	Zinc finger protein ZAT5	.	zf-C2H2_6	C2H2-type zinc finger.	.	.
	Glyma.12G093500	70	65	79	46.261	16	32	28	2.38102	1.25158	0.000798394	0.023162	up	yes	protein_coding	hypothetical protein GLYMA_12G093500 [Glycine max]	gi|955353443|ref|XM_006592972.2|	948	0	PREDICTED: Glycine max 5'-3' exoribonuclease 3-like (LOC100783700), partial mRNA	Q9FQ03	5'-3' exoribonuclease 3	YOR048c	FragX_IP	Cytoplasmic Fragile-X interacting family. CYFIP1/2 (Cytoplasmic fragile X mental retardation interacting protein) like proteins for a highly conserved protein family. The function of CYFIPs is unclear, but CYFIP interaction with fragile X mental retardation interacting protein (FMRP) involves the domain of FMRP which also mediating homo- and heteromerization.	K12619	XRN2, RAT1; 5'-3' exoribonuclease 2 [EC:3.1.13.-]
	Glyma.12G095200	134	102	142	82.786	57	47	37	2.24919	1.16941	9.35e-05	0.00414091	up	yes	protein_coding	PREDICTED: protein FAF-like, chloroplastic [Glycine max]	gi|955353468|ref|XM_006592295.2|	2036	0	PREDICTED: Glycine max protein FAF-like, chloroplastic (LOC100787948), mRNA	Q0V865	Protein FAF-like, chloroplastic	.	DUF3049	Protein of unknown function (DUF3049). This eukaryotic family of proteins has no known function.	.	.
	Glyma.12G098300	191	211	109	99.4068	20	38	42	4.53022	2.17958	6.65e-08	7.72e-06	up	yes	protein_coding	PREDICTED: uncharacterized protein LOC100776375 [Glycine max]	gi|955353535|ref|XM_003539813.3|	671	0	PREDICTED: Glycine max uncharacterized LOC100776375 (LOC100776375), transcript variant X1, mRNA	.	.	.	Ribosomal_L37e	Ribosomal protein L37e. This family includes ribosomal protein L37 from eukaryotes and archaebacteria. The family contains many conserved cysteines and histidines suggesting that this protein may bind to zinc.	.	.
	Glyma.12G100900	47	51	10	17.779	0	0	0	178.034	7.47601	5.38e-08	6.42e-06	up	yes	protein_coding	hypothetical protein glysoja_020776 [Glycine soja] (蛋白质糖蛋白 )	gi|955353570|ref|XM_014764656.1|	295	5e-152	PREDICTED: Glycine max uncharacterized LOC106794177 (LOC106794177), mRNA	.	.	.	ubiquitin	Ubiquitin family. This family contains a number of ubiquitin-like proteins: SUMO (smt3 homologue) Nedd8, Elongin B, Rub1, and Parkin. A number of them are thought to carry a distinctive five-residue motif termed the proteasome-interacting motif (PIM), which may have a biologically significant role in protein delivery to proteasomes and recruitment of proteasomes to transcription sites.	.	.
	Glyma.12G103600	127	154	112	88.4885	41	66	42	2.27958	1.18877	0.000576317	0.018028	up	yes	protein_coding	Calcium-binding protein PBP1 [Glycine soja]	gi|402765749|ref|NM_001249473.2|	605	0	Glycine max uncharacterized LOC100527206 (LOC100527206), mRNA	O81831	Calcium-binding protein KRP1	SPCC1682.04	EF-hand_8	EF-hand domain pair.	.	.
	Glyma.12G104600	31	4	115	21.2028	2	3	1	18.64	4.22033	1.24e-05	0.000756157	up	yes	protein_coding	PREDICTED: myb-related protein Myb4-like [Glycine max]	gi|955353574|ref|XM_006592990.2|	1138	0	PREDICTED: Glycine max myb-related protein Myb4-like (LOC102666009), mRNA	Q9SJX8	Transcription factor MYB14	ECU11g1690	Myb_DNA-binding	Myb-like DNA-binding domain. This family contains the DNA binding domains from Myb proteins, as well as the SANT domain family.	K09422	MYBP; myb proto-oncogene protein, plant
	Glyma.12G107600	30	32	17	12.5827	0	0	0	125.949	6.97669	1.94e-07	1.95e-05	up	yes	protein_coding	PREDICTED: transcription elongation factor SPT6-like [Glycine max] (转录延伸因子)	gi|955353912|ref|XM_003540841.3|	1986	0	PREDICTED: Glycine max transcription elongation factor SPT6-like (LOC100791306), mRNA	.	.	.	Myosin_tail_1	Myosin tail. The myosin molecule is a multi-subunit complex made up of two heavy chains and four light chains it is a fundamental contractile protein found in all eukaryote cell types. This family consists of the coiled-coil myosin heavy chain tail region. The coiled-coil is composed of the tail from two molecules of myosin. These can then assemble into the macromolecular thick filament. The coil…	.	.
	Glyma.12G110100	346	166	252	164.476	107	86	73	2.42278	1.27666	3.64e-05	0.00188174	up	yes	protein_coding	uncharacterized protein LOC100527140 [Glycine max]	gi|402766369|ref|NM_001248558.2|	568	0	Glycine max uncharacterized LOC100527140 (LOC100527140), mRNA	.	.	.	LMBR1	LMBR1-like membrane protein. Members of this family are integral membrane proteins that are around 500 residues in length. LMBR1 is not involved in preaxial polydactyly, as originally thought. Vertebrate members of this family may play a role in limb development. A member of this family has been shown to be a lipocalin membrane receptor	.	.
	Glyma.12G113800	885	921	732	1243.76	1838	1302	1570	0.466806	-1.09911	4.5e-06	0.000308926	down	yes	protein_coding	uncharacterized protein LOC100812544 [Glycine max]	gi|403043911|ref|NM_001252688.2|	1261	0	Glycine max epoxide hydrolase 2-like (LOC100812544), mRNA	P80299	Bifunctional epoxide hydrolase 2	.	Abhydrolase_6	Alpha/beta hydrolase family. This family contains alpha/beta hydrolase enzymes of diverse specificity.	K08726	EPHX2; soluble epoxide hydrolase / lipid-phosphate phosphatase [EC:3.3.2.10 3.1.3.76]
	Glyma.12G118600	49	33	72	28.4544	12	8	12	3.96454	1.98715	2.13e-05	0.00119973	up	yes	protein_coding	Receptor-like protein kinase HSL1 [Glycine soja]	gi|224922929|gb|AC235165.1|	2622	0	Glycine max strain Williams 82 clone GM_WBa0104E24, complete sequence	Q9SGP2	Receptor-like protein kinase HSL1	.	Pkinase	Protein kinase domain.	K00924	E2.7.1.-
	Glyma.12G122300	1178	1442	354	573.978	173	148	160	5.62686	2.49233	0.000235381	0.00891705	up	yes	protein_coding	uncharacterized protein LOC100786668 precursor [Glycine max]	gi|359806668|ref|NM_001254609.1|	1330	0	Glycine max uncharacterized LOC100786668 (LOC100786668), mRNA	Q9SIN2	Protein trichome birefringence-like 39	.	PC-Esterase	GDSL/SGNH-like Acyl-Esterase family found in Pmr5 and Cas1p. The PC-Esterase family is comprised of Cas1p, the Homo sapiens C7orf58, Arabidopsis thaliana PMR5 and a group of plant freezing resistance/coldacclimatization proteins typified by Arabidopsis thaliana ESKIMO1. animal FAM55D proteins, and animal FAM113 proteins. The PC-Esterase family has features that are both similar and different from…	.	.
	Glyma.12G132500	105	120	90	53.9299	6	9	11	10.5164	3.39456	3.3e-14	1.31e-11	up	yes	protein_coding	PREDICTED: anthocyanidin 3-O-glucoside 2''-O-glucosyltransferase-like [Glycine max]	gi|955354366|ref|XM_003539971.3|	1851	0	PREDICTED: Glycine max anthocyanidin 3-O-glucoside 2''-O-glucosyltransferase-like (LOC100820538), mRNA	I1KEV6	UDP-glycosyltransferase 79B30	.	UDPGT	UDP-glucoronosyl and UDP-glucosyl transferase.	.	.
	Glyma.12G135000	222	242	85	96.3103	15	14	12	11.997	3.5846	7.08e-14	2.64e-11	up	yes	protein_coding	hypothetical protein GLYMA_12G135000 [Glycine max]	gi|210140999|dbj|AK244918.1|	1306	0	Glycine max cDNA, clone: GMFL01-16-P02	F6H9A9	Thiamine thiazole synthase 1, chloroplastic	SPBC26H8.01	Thi4	Thi4 family. This family includes a putative thiamine biosynthetic enzyme.	K03146	THI4, THI1; thiamine thiazole synthase
	Glyma.12G148100	72	124	33	38.7531	1	1	5	29.9102	4.90257	3.21e-10	6.36e-08	up	yes	protein_coding	PREDICTED: cell division control protein 2 homolog [Glycine max]	gi|955354068|ref|XM_003541064.3|	1179	0	PREDICTED: Glycine max cell division control protein 2 homolog (LOC100804719), mRNA	Q41639	Cell division control protein 2 homolog	.	Pkinase	Protein kinase domain.	.	.
	Glyma.12G148300	113	58	45	44.8746	19	26	15	3.1245	1.64363	0.00061316	0.0189757	up	yes	protein_coding	PREDICTED: uncharacterized protein LOC100810234 [Glycine max]	gi|955354071|ref|XM_003540035.3|	746	0	PREDICTED: Glycine max uncharacterized LOC100810234 (LOC100810234), mRNA	.	.	.	Rrn6	RNA polymerase I-specific transcription-initiation factor. RNA polymerase I-specific transcription-initiation factor Rrn6 and Rrn7 represent components of a multisubunit transcription factor essential for the initiation of rDNA transcription by Pol I. These proteins are found in fungi.	.	.
	Glyma.12G148500	81	111	73	57.2464	27	21	39	2.66543	1.41437	0.00032319	0.011396	up	yes	protein_coding	PREDICTED: uncharacterized protein LOC100807380 [Glycine max]	gi|955354529|ref|XM_003541067.3|	1452	0	PREDICTED: Glycine max uncharacterized LOC100807380 (LOC100807380), transcript variant X1, mRNA	.	.	.	Methyltransf_11	Methyltransferase domain. Members of this family are SAM dependent methyltransferases.	.	.
	Glyma.12G150500	46	58	37	75.7731	81	119	97	0.411592	-1.28071	0.00024756	0.00926001	down	yes	protein_coding	PREDICTED: stem-specific protein TSJT1-like [Glycine max]	gi|955354544|ref|XM_003540043.3|	954	0	PREDICTED: Glycine max stem-specific protein TSJT1-like (LOC100814871), mRNA	.	.	.	DUF3700	Aluminium induced protein. This domain family is found in eukaryotes, and is approximately 120 amino acids in length. There are two conserved sequence motifs: YGL and LRDR. This family is related to GATase enzyme domains.	.	.
	Glyma.12G175000	14	27	7	8.0623	0	1	0	40.3615	5.33491	0.000209388	0.00810334	up	yes	protein_coding	PREDICTED: putative cyclic nucleotide-gated ion channel 15 [Glycine max]	gi|955354913|ref|XM_006592642.2|	2581	0	PREDICTED: Glycine max putative cyclic nucleotide-gated ion channel 15 (LOC100786868), mRNA	A0A072VMJ3	Protein CNGC15c	.	Ion_trans	Ion transport protein. This family contains Sodium, Potassium, Calcium ion channels. This family is 6 transmembrane helices in which the last two helices flank a loop which determines ion selectivity. In some sub-families (e.g. Na channels) the domain is repeated four times, whereas in others (e.g. K channels) the protein forms as a tetramer in the membrane. A bacterial structure of the protein i…	K05391	CNGF; cyclic nucleotide gated channel, other eukaryote
	Glyma.12G178000	19	10	2	5.06334	0	0	0	50.6299	5.66192	0.000423197	0.0140053	up	yes	protein_coding	PREDICTED: xyloglucan endotransglucosylase/hydrolase protein 31-like [Glycine max]	gi|955354936|ref|XM_003540153.3|	1457	0	PREDICTED: Glycine max xyloglucan endotransglucosylase/hydrolase protein 31-like (LOC100786503), mRNA	Q9SJL9	Probable xyloglucan endotransglucosylase/hydrolase protein 32	CAC2807	Glyco_hydro_16	Glycosyl hydrolases family 16.	K08235	E2.4.1.207; xyloglucan:xyloglucosyl transferase [EC:2.4.1.207]
	Glyma.12G180200	23	32	9	11.8976	6	0	2	7.20033	2.84806	0.00197097	0.04655	up	yes	protein_coding	PREDICTED: GDSL esterase/lipase At5g22810-like [Glycine max]	gi|955354980|ref|XM_003540164.3|	1390	0	PREDICTED: Glycine max GDSL esterase/lipase At5g22810-like (LOC100792352), mRNA	Q9FFC6	GDSL esterase/lipase At5g22810	.	Lipase_GDSL	GDSL-like Lipase/Acylhydrolase.	.	.
	Glyma.12G184500	75	72	76	39.1307	6	13	8	7.02167	2.81182	4.6e-10	8.81e-08	up	yes	protein_coding	PREDICTED: transcription factor TGA2-like isoform X1 [Glycine max]	gi|955355047|ref|XM_006592702.2|	2170	0	PREDICTED: Glycine max transcription factor TGA2-like (LOC100775461), transcript variant X1, mRNA	Q93XM6	Transcription factor TGA9	.	DOG1	Seed dormancy control. This family of plant proteins appears to be a highly specific controller seed dormancy.	K14431	TGA; transcription factor TGA
	Glyma.12G195600	154	225	47	72.725	7	1	6	28.0044	4.80758	1.37e-06	0.000108697	up	yes	protein_coding	peroxidase precursor, partial [Glycine max]	gi|955355185|ref|XM_003540269.3|	1362	0	PREDICTED: Glycine max peroxidase 3-like (LOC100803114), mRNA	Q9SUT2	Peroxidase 39	.	peroxidase	Peroxidase.	K00430	E1.11.1.7; peroxidase [EC:1.11.1.7]
	Glyma.12G196600	10	53	14	12.6866	0	0	0	126.921	6.98779	9.9e-07	8.25e-05	up	yes	protein_coding	Early nodulin-like protein 1 [Glycine soja] (早期结节样蛋白)	gi|955355194|ref|XM_003540275.3|	1099	0	PREDICTED: Glycine max blue copper protein-like (LOC100806308), mRNA	O82081	Uclacyanin 1	.	Cu_bind_like	Plastocyanin-like domain. This family represents a domain found in flowering plants related to the copper binding protein plastocyanin. Some members of this family may not bind copper due to the lack of key residues.	.	.
	Glyma.12G197900	67	87	27	32.8367	5	4	10	8.62917	3.10922	6.39e-07	5.6e-05	up	yes	protein_coding	PREDICTED: calcium-binding protein KIC-like [Glycine max]	gi|955355207|ref|XM_003540280.3|	907	0	PREDICTED: Glycine max calcium-binding protein KIC-like (LOC100808976), mRNA	Q9ZPX9	Calcium-binding protein KIC	.	EF-hand_8	EF-hand domain pair.	.	.
	Glyma.12G205700	84	63	62	41.9873	16	26	11	3.36274	1.74964	6.17e-05	0.00293245	up	yes	protein_coding	PREDICTED: zinc finger CCCH domain-containing protein 2-like [Glycine max]	gi|955355295|ref|XM_003540324.3|	1552	0	PREDICTED: Glycine max zinc finger CCCH domain-containing protein 2-like (LOC100787049), mRNA	Q9ZWA1	Zinc finger CCCH domain-containing protein 2	.	zf-CCCH	Zinc finger C-x8-C-x5-C-x3-H type (and similar).	.	.
	Glyma.12G211300	20	25	13	9.93214	0	0	4	12.9479	3.69465	0.000385151	0.0130322	up	yes	protein_coding	hypothetical protein GLYMA_12G211300 [Glycine max]	gi|955355371|ref|XM_006592811.2|	2215	0	PREDICTED: Glycine max uncharacterized LOC102668249 (LOC102668249), mRNA	.	.	.	DUF688	Protein of unknown function (DUF688). This family contains several uncharacterized proteins found in Arabidopsis thaliana.	.	.
	Glyma.12G213900	42	96	81	153.197	186	294	180	0.28214	-1.82552	1.39e-07	1.46e-05	down	yes	protein_coding	PREDICTED: myb-related protein 308-like [Glycine max]	gi|955354173|ref|XR_417276.2|	214	2e-106	PREDICTED: Glycine max uncharacterized LOC102670250 (LOC102670250), ncRNA	Q9SPG2	Transcription factor MYB28	ECU11g1690	Myb_DNA-binding	Myb-like DNA-binding domain. This family contains the DNA binding domains from Myb proteins, as well as the SANT domain family.	K09422	MYBP; myb proto-oncogene protein, plant
	Glyma.12G216500	377	407	252	174.213	20	17	21	15.6796	3.97081	2.41e-28	6.06e-25	up	yes	protein_coding	PREDICTED: uncharacterized protein LOC100795500 [Glycine max]	gi|955355421|ref|XM_003539523.3|	1172	0	PREDICTED: Glycine max uncharacterized LOC100795500 (LOC100795500), mRNA	.	.	.	ABC_membrane_2	ABC transporter transmembrane region 2. This domain covers the transmembrane of a small family of ABC transporters and shares sequence similarity with pfam00664. Mutations in this domain in human ABCD3 (PMP70) are believed responsible for Zellweger Syndrome-2; mutations in human ABCD1 (ALD) are responsible for recessive X-linked adrenoleukodystrophy. A Saccharomyces cerevisiae homolog is involved…	.	.
	Glyma.12G217400	6840	7728	3487	11044.4	16541	12855	15923	0.355373	-1.49259	3.11e-06	0.000221745	down	yes	protein_coding	hypothetical protein GLYMA_12G217400 [Glycine max]	gi|255642542|gb|BT097361.1|	880	0	Soybean clone JCVI-FLGm-21N14 unknown mRNA	.	.	.	BURP	BURP domain. The BURP domain is found at the C-terminus of several different plant proteins. It was named after the proteins in which it was first identified: the BNM2 clone-derived protein from Brassica napus; USPs and USP-like proteins; RD22 from Arabidopsis thaliana; and PG1beta from Lycopersicon esculentum. This domain is around 230 amino acid residues long. It possesses the following conserv…	.	.
	Glyma.12G217500	762	335	437	341.606	217	209	157	2.24066	1.16392	0.000224403	0.00857876	up	yes	protein_coding	uncharacterized protein LOC100500465 [Glycine max]	gi|351722362|ref|NM_001251592.1|	546	0	Glycine max uncharacterized LOC100500465 (LOC100500465), mRNA	O81831	Calcium-binding protein KRP1	YOR257w	EF-hand_8	EF-hand domain pair.	.	.
	Glyma.12G217700	879	967	523	497.106	223	280	160	3.13661	1.64921	6.99e-07	6.05e-05	up	yes	protein_coding	PREDICTED: calcium-binding protein PBP1-like [Glycine max]	gi|955355427|ref|XM_003540386.3|	816	0	PREDICTED: Glycine max calcium-binding protein PBP1-like (LOC100776185), mRNA	O81831	Calcium-binding protein KRP1	YOR257w	EF-hand_8	EF-hand domain pair.	.	.
	Glyma.12G218400	0	0	0	11.248	20	28	14	0.00749033	-7.06075	1.45e-07	1.52e-05	down	yes	protein_coding	PREDICTED: uncharacterized protein LOC100777261 [Glycine max]	gi|955354175|ref|XM_003540388.3|	474	0	PREDICTED: Glycine max uncharacterized LOC100777261 (LOC100777261), mRNA	.	.	.	DUF3774	Wound-induced protein. This family of proteins is found in eukaryotes. Proteins in this family are typically between 81 and 97 amino acids in length. The proteins in the family are often annotated as wound-induced proteins however there is little accompanying literature to confirm this.	.	.
	Glyma.12G221200	182	52	126	69.9746	38	30	19	3.44304	1.78368	6.25e-05	0.00296414	up	yes	protein_coding	hypothetical protein glysoja_007765 [Glycine soja]	gi|965604228|dbj|AP015040.1|	262	4e-133	Vigna angularis var. angularis DNA, chromosome 7, almost complete sequence, cultivar: Shumari	.	.	.	Atrophin-1	Atrophin-1 family. Atrophin-1 is the protein product of the dentatorubral-pallidoluysian atrophy (DRPLA) gene. DRPLA OMIM:125370 is a progressive neurodegenerative disorder. It is caused by the expansion of a CAG repeat in the DRPLA gene on chromosome 12p. This results in an extended polyglutamine region in atrophin-1, that is thought to confer toxicity to the protein, possibly through altering i…	.	.
	Glyma.12G222200	15538	18646	12563	23276.2	31199	27245	30035	0.461743	-1.11484	5.76e-06	0.000382963	down	yes	protein_coding	PREDICTED: protochlorophyllide reductase, chloroplastic [Glycine max]	gi|571494644|ref|XM_003540404.2|	1637	0	PREDICTED: Glycine max protochlorophyllide reductase, chloroplastic (LOC100785637), mRNA	Q41249	Protochlorophyllide reductase, chloroplastic	all1743	adh_short	short chain dehydrogenase. This family contains a wide variety of dehydrogenases.	K00218	E1.3.1.33, por; protochlorophyllide reductase [EC:1.3.1.33]
	Glyma.12G223100	80	36	171	48.8873	16	12	18	4.94592	2.30624	1.49e-06	0.000116146	up	yes	protein_coding	PREDICTED: MLO-like protein 11 [Glycine max]	gi|955355467|ref|XM_003539544.3|	1912	0	PREDICTED: Glycine max MLO-like protein 11 (LOC100808247), mRNA	Q9FI00	MLO-like protein 11	.	Mlo	Mlo family. A family of plant integral membrane proteins, first discovered in barley. Mutants lacking wild-type Mlo proteins show broad spectrum resistance to the powdery mildew fungus, and dysregulated cell death control, with spontaneous cell death in response to developmental or abiotic stimuli. Thus wild-type Mlo proteins are thought to be inhibitors of cell death whose deficiency lowers the …	K08472	MLO; mlo protein
	Glyma.12G228100	61	56	79	41.1263	23	23	18	2.56132	1.35689	0.000231826	0.00880006	up	yes	protein_coding	PREDICTED: uncharacterized protein LOC100801534 [Glycine max]	gi|955355517|ref|XM_006592861.2|	2460	0	PREDICTED: Glycine max uncharacterized LOC100801534 (LOC100801534), mRNA	.	.	.	Stig1	Stigma-specific protein, Stig1. This family represents the Stig1 cysteine rich plant protein. The STIG1 gene is developmentally regulated and expressed specifically in the stigmatic secretory zone.	.	.
	Glyma.12G229500	40	25	34	18.5487	9	7	3	4.38313	2.13196	0.000314004	0.0111033	up	yes	protein_coding	PREDICTED: protein LIGHT-DEPENDENT SHORT HYPOCOTYLS 10-like [Glycine max]	gi|955355540|ref|XM_006592871.2|	960	0	PREDICTED: Glycine max protein LIGHT-DEPENDENT SHORT HYPOCOTYLS 10-like (LOC100806493), transcript variant X2, mRNA	Q9S7R3	Protein LIGHT-DEPENDENT SHORT HYPOCOTYLS 10	.	DUF640	Protein of unknown function (DUF640). This family represents a conserved region found in plant proteins including Resistance protein-like protein.	.	.
	Glyma.12G230200	25	12	14	8.42478	1	1	1	14.5604	3.86398	0.000360124	0.0123629	up	yes	protein_coding	PREDICTED: transcriptional regulator SUPERMAN-like [Glycine max]	gi|955355549|ref|XM_003539573.3|	1497	0	PREDICTED: Glycine max transcriptional regulator SUPERMAN-like (LOC100781722), mRNA	Q38895	Transcriptional regulator SUPERMAN	.	zf-C2H2_6	C2H2-type zinc finger.	.	.
	Glyma.12G231600	29	28	19	13.7959	5	4	1	6.57083	2.71608	0.000236497	0.00895032	up	yes	protein_coding	PREDICTED: protein TIC 20-IV, chloroplastic-like [Glycine max]	gi|955355562|ref|XM_014765096.1|	1196	0	PREDICTED: Glycine max protein TIC 20-IV, chloroplastic-like (LOC100783324), mRNA	Q9ZQZ9	Protein TIC 20-IV, chloroplastic	.	Tic20	Tic20-like protein. Chloroplast function requires the import of nuclear encoded proteins from the cytoplasm across the chloroplast double membrane. This is accomplished by two protein complexes, the Toc complex located at the outer membrane and the Tic complex located at the inner membrane. The Toc complex recognizes specific proteins by a cleavable N-terminal sequence and is primarily responsibl…	.	.
	Glyma.12G233000	3775	3704	5390	2149.57	341	397	461	8.9846	3.16745	4.54e-77	8.55e-73	up	yes	protein_coding	PREDICTED: probable LRR receptor-like serine/threonine-protein kinase At1g53430 isoform X1 [Glycine max]	gi|955355568|ref|XM_014765099.1|	3304	0	PREDICTED: Glycine max probable LRR receptor-like serine/threonine-protein kinase At1g53430 (LOC100784920), transcript variant X1, mRNA	C0LGG8	Probable LRR receptor-like serine/threonine-protein kinase At1g53430	.	Malectin	Di-glucose binding within endoplasmic reticulum. Malectin is a membrane-anchored protein of the endoplasmic reticulum that recognizes and binds Glc2-N-glycan. It carries a signal peptide from residues 1-26, a C-terminal transmembrane helix from residues 255-274, and a highly conserved central part of approximately 190 residues followed by an acidic, glutamate-rich region. Carbohydrate-binding is …	.	.
	Glyma.12G235600	9	7	8	3.68117	0	0	0	36.9824	5.20877	0.00089197	0.0253329	up	yes	protein_coding	hypothetical protein GLYMA_12G235600 [Glycine max]	gi|210141526|dbj|AK245445.1|	312	5e-161	Glycine max cDNA, clone: GMFL01-30-K09	.	.	.	DUF420	Protein of unknown function (DUF420). Predicted membrane protein with four transmembrane helices.	.	.
	Glyma.12G236500	130	125	286	98.2736	45	34	29	4.05151	2.01846	1.63e-09	2.75e-07	up	yes	protein_coding	PREDICTED: probable disease resistance protein At1g61300 isoform X1 [Glycine max]	gi|955355626|ref|XM_006592897.2|	2957	0	PREDICTED: Glycine max probable disease resistance protein At1g61300 (LOC102660573), transcript variant X1, mRNA	O81825	Probable disease resistance protein At4g27220	alr0124_1	NB-ARC	NB-ARC domain.	.	.
	Glyma.12G236900	86	109	192	82.8587	42	55	46	2.22069	1.15101	0.00029532	0.0105815	up	yes	protein_coding	hypothetical protein GLYMA_12G236900 [Glycine max]	gi|403043636|ref|NM_001255064.2|	1178	0	Glycine max protein FRA10AC1-like (LOC100782621), mRNA	Q8BP78	Protein FRA10AC1 homolog	.	Fra10Ac1	Folate-sensitive fragile site protein Fra10Ac1. This entry represents the full-length proteins in which, in higher eukaryotes, the nested domain EDSLL lies. Fra10Ac1 is a highly conserved protein, of unknown function that is nuclear and highly expressed in brain.	K13121	FRA10AC1; protein FRA10AC1
	Glyma.12G238800	97	128	36	49.0854	8	14	14	6.56084	2.71388	8.26e-07	7.01e-05	up	yes	protein_coding	hypothetical protein GLYMA_12G238800 [Glycine max]	gi|959092257|ref|NM_001317432.1|	721	0	Glycine max ras-related protein RABA4c (LOC100789008), mRNA	P25766	Ras-related protein RGP1	SPAC18G6.03	Ras	Ras family. Includes sub-families Ras, Rab, Rac, Ral, Ran, Rap Ypt1 and more. Shares P-loop motif with GTP_EFTU, arf and myosin_head. See pfam00009 pfam00025, pfam00063. As regards Rab GTPases, these are important regulators of vesicle formation, motility and fusion. They share a fold in common with all Ras GTPases: this is a six-stranded beta-sheet surrounded by five alpha-helices.	K07904	RAB11A; Ras-related protein Rab-11A
	Glyma.13G001200	122	136	208	265.502	384	341	363	0.356053	-1.48983	1.28e-12	3.94e-10	down	yes	protein_coding	PREDICTED: methionine gamma-lyase-like [Glycine max]	gi|955361540|ref|XM_014766407.1|	1909	0	PREDICTED: Glycine max methionine gamma-lyase-like (LOC100781016), transcript variant X2, mRNA	Q9SGU9	Methionine gamma-lyase	FN1419	Cys_Met_Meta_PP	Cys/Met metabolizm PLP-dependent enzyme. This family includes enzymes involved in cysteine and methionine metabolizm. The following are members: Cystathionine gamma-lyase, Cystathionine gamma-synthase, Cystathionine beta-lyase, Methionine gamma-lyase, OAH/OAS sulfhydrylase, O-succinylhomoserine sulfhydrylase All of these members participate is slightly different reactions. All these enzymes use P…	K01761	E4.4.1.11; methionine-gamma-lyase [EC:4.4.1.11]
	Glyma.13G002700	120	159	59	54.6552	0	0	0	548.476	9.09928	7.32e-13	2.34e-10	up	yes	protein_coding	PREDICTED: bidirectional sugar transporter SWEET4-like [Glycine max] （双向糖转运蛋白 ）	gi|571497250|ref|XM_003543944.2|	1054	0	PREDICTED: Glycine max bidirectional sugar transporter SWEET4-like (LOC100812038), mRNA	Q6K4V2	Bidirectional sugar transporter SWEET4	.	MtN3_slv	Sugar efflux transporter for intercellular exchange. This family includes proteins such as drosophila saliva, MtN3 involved in root nodule development and a protein involved in activation and expression of recombination activation genes (RAGs). Although the molecular function of these proteins is unknown, they are almost certainly transmembrane proteins. This family contains a region of two trans…	K15382	SLC50A, SWEET; solute carrier family 50 (sugar transporter)
	Glyma.13G002800	26	28	30	16.3036	7	7	5	3.74364	1.90444	0.0010362	0.0283033	up	yes	protein_coding	PREDICTED: RING-H2 zinc finger protein RHA4a-like [Glycine max]	gi|955357576|ref|XM_006593777.2|	1047	0	PREDICTED: Glycine max RING-H2 zinc finger protein RHA4a-like (LOC100813129), mRNA	Q84TF5	Probable E3 ubiquitin-protein ligase RHA4A	.	zf-RING_2	Ring finger domain.	.	.
	Glyma.13G003200	420	211	724	284.828	191	192	110	2.19001	1.13094	0.000754732	0.0223479	up	yes	protein_coding	PREDICTED: B2 protein-like [Glycine max]	gi|955361375|ref|XM_003542115.3|	1614	0	PREDICTED: Glycine max B2 protein-like (LOC100785849), mRNA	.	.	.	Dev_Cell_Death	Development and cell death domain. The DCD domain is found in plant proteins involved in development and cell death. The DCD domain is an approximately 130 amino acid long stretch that contains several mostly invariable motifs. These include a FGLP and a LFL motif at the N-terminus and a PAQV and a PLxE motif towards the C-terminus of the domain. The DCD domain is present in proteins with differe…	.	.
	Glyma.13G004400	111	99	67	148.29	193	181	208	0.41464	-1.27007	2.29e-05	0.00127836	down	yes	protein_coding	PREDICTED: zinc transporter 8-like isoform X1 [Glycine max]	gi|955361549|ref|XM_003542122.3|	1496	0	PREDICTED: Glycine max zinc transporter 8-like (LOC100789557), transcript variant X1, mRNA	Q6L8G0	Zinc transporter 5	.	Zip	ZIP Zinc transporter. The ZIP family consists of zinc transport proteins and many putative metal transporters. The main contribution to this family is from the Arabidopsis thaliana ZIP protein family these proteins are responsible for zinc uptake in the plant. Also found within this family are C. elegans proteins of unknown function which are annotated as being similar to human growth arrest indu…	K14709	SLC39A1_2_3, ZIP1_2_3; solute carrier family 39 (zinc transporter), member 1/2/3
	Glyma.13G026300	1078	1230	379	448.139	13	27	21	39.7807	5.314	1.91e-14	8.09e-12	up	yes	protein_coding	PREDICTED: GDSL esterase/lipase At2g04570-like [Glycine max]	gi|955361497|ref|XM_003542268.3|	1235	0	PREDICTED: Glycine max GDSL esterase/lipase At2g04570-like (LOC100820032), mRNA	Q9SJB4	GDSL esterase/lipase At2g04570	.	Lipase_GDSL	GDSL-like Lipase/Acylhydrolase.	.	.
	Glyma.13G031600	180	180	259	125.198	36	71	72	2.89674	1.53443	1.47e-07	1.54e-05	up	yes	protein_coding	PREDICTED: amino acid permease 3 [Glycine max]	gi|955361578|ref|XM_006593762.2|	2055	0	PREDICTED: Glycine max amino acid permease 3 (LOC100775662), transcript variant X4, mRNA	Q38967	Amino acid permease 2	.	Aa_trans	Transmembrane amino acid transporter protein. This transmembrane region is found in many amino acid transporters including UNC-47 and MTR. UNC-47 encodes a vesicular amino butyric acid (GABA) transporter, (VGAT). UNC-47 is predicted to have 10 transmembrane domains. MTR is a N system amino acid transporter system protein involved in methyltryptophan resistance. Other members of this family includ…	.	.
	Glyma.13G036700	17	34	11	11.1929	5	1	0	9.20164	3.20189	0.000943465	0.0263429	up	yes	protein_coding	PREDICTED: chaperone protein dnaJ 10-like [Glycine max]	gi|955357032|ref|XM_003541822.3|	1843	0	PREDICTED: Glycine max chaperone protein dnaJ 10-like (LOC100780838), mRNA	.	.	YER048c	DnaJ-X	X-domain of DnaJ-containing. IN certain plant and yeast proteins, the DnaJ-1 proteins have a three-domain structure. The x-domain lies between the N-terminal DnaJ and the C-terminal Z domains. The exact function is not known.	.	.
	Glyma.13G047400	71	53	48	30.736	5	11	6	6.71751	2.74793	1.3e-07	1.38e-05	up	yes	protein_coding	PREDICTED: transcription factor CYCLOIDEA-like [Glycine max]	gi|955357367|ref|XM_006593660.2|	1942	0	PREDICTED: Glycine max transcription factor CYCLOIDEA-like (LOC100801549), transcript variant X3, mRNA	Q9FYG7	Transcription factor TCP1	.	TCP	TCP family transcription factor. This is a family of TCP plant transcription factors. TCP proteins were named after the first characterized members (TB1, CYC and PCFs) and they are involved in multiple developmental control pathways. This region contains a DNA binding basic-Helix-Loop-Helix (bHLP) structure.	.	.
	Glyma.13G061800	176	144	180	259.232	375	300	342	0.415634	-1.26662	1.94e-09	3.27e-07	down	yes	protein_coding	PREDICTED: uncharacterized protein LOC102667583 isoform X1 [Glycine max]	gi|955357614|ref|XM_006595182.2|	1081	0	PREDICTED: Glycine max uncharacterized LOC102667583 (LOC102667583), transcript variant X1, mRNA	.	.	.	DUF1997	Protein of unknown function (DUF1997). This family of proteins are functionally uncharacterized.	.	.
	Glyma.13G065400	354	461	110	158.626	10	15	13	22.1544	4.46952	3.54e-18	2.52e-15	up	yes	protein_coding	Plasma membrane ATPase 1 [Glycine soja]	gi|955356382|ref|XM_014765293.1|	2891	0	PREDICTED: Glycine max plasma membrane ATPase 2 (LOC100818268), mRNA	Q08435	Plasma membrane ATPase 1	MA1678	E1-E2_ATPase	E1-E2 ATPase.	.	.
	Glyma.13G066600	89	92	54	37.8142	0	3	0	68.5533	6.09915	1.06e-10	2.3e-08	up	yes	protein_coding	PREDICTED: transcription factor MYB35-like [Glycine max]	gi|955358309|ref|XM_003543794.3|	1312	0	PREDICTED: Glycine max transcription factor MYB35-like (LOC100815077), mRNA	Q9LSI7	Transcription factor MYB35	ECU11g1690	Myb_DNA-binding	Myb-like DNA-binding domain. This family contains the DNA binding domains from Myb proteins, as well as the SANT domain family.	K09422	MYBP; myb proto-oncogene protein, plant
	Glyma.13G068800	17	30	15	11.867	4	3	4	4.95877	2.30998	0.00205074	0.0479234	up	yes	protein_coding	cytochrome P450 82A3 [Glycine max]	gi|210141426|dbj|AK245345.1|	1900	0	Glycine max cDNA, clone: GMFL01-27-L06	O49858	Cytochrome P450 82A3	alr4833	p450	Cytochrome P450. Cytochrome P450s are haem-thiolate proteins involved in the oxidative degradation of various compounds. They are particularly well known for their role in the degradation of environmental toxins and mutagens. They can be divided into 4 classes, according to the method by which electrons from NAD(P)H are delivered to the catalytic site. Sequence conservation is relatively low with…	.	.
	Glyma.13G081000	131	180	53	72.0311	26	26	18	4.676	2.22528	5.45e-06	0.000364593	up	yes	protein_coding	PREDICTED: WAT1-related protein At1g44800 [Glycine max]	gi|571496380|ref|XM_006593529.1|	1524	0	PREDICTED: Glycine max WAT1-related protein At1g44800 (LOC100808282), mRNA	Q9LPF1	WAT1-related protein At1g44800	.	EamA	EamA-like transporter family. This family includes many hypothetical membrane proteins of unknown function. Many of the proteins contain two copies of the aligned region. The family used to be known as DUF6.	.	.
	Glyma.13G088700	1151	1286	893	1779.35	2400	2158	2425	0.4162	-1.26465	2.22e-07	2.22e-05	down	yes	protein_coding	uncharacterized protein LOC100784252 [Glycine max]	gi|210145639|dbj|AK244330.1|	1166	0	Glycine max cDNA, clone: GMFL01-02-L13	Q9SYT0	Annexin D1	.	Annexin	Annexin. This family of annexins also includes giardin that has been shown to function as an annexin.	.	.
	Glyma.13G094100	124	134	123	83.7961	50	44	44	2.36326	1.24078	3.32e-05	0.00173459	up	yes	protein_coding	hypothetical protein GLYMA_13G094100 [Glycine max]	gi|955378235|ref|XR_137403.3|	974	0	PREDICTED: Glycine max pathogenesis-related protein PR-1-like (LOC100804095), misc_RNA	Q40374	Pathogenesis-related protein PR-1	YJL078c_1	CAP	Cysteine-rich secretory protein family. This is a large family of cysteine-rich secretory proteins, antigen 5, and pathogenesis-related 1 proteins (CAP) that are found in a wide range of organisms, including prokaryotes and non-vertebrate eukaryotes, The nine subfamilies of the mammalian CAP 'super'family include: the human glioma pathogenesis-related 1 (GLIPR1), Golgi associated pathogenesis rel…	.	.
	Glyma.13G095200	36	7	101	21.6631	3	4	4	10.0195	3.32474	2.82e-05	0.00151996	up	yes	protein_coding	Putative xyloglucan endotransglucosylase/hydrolase protein 23 [Glycine soja]	gi|955356766|ref|XM_003542108.3|	1135	0	PREDICTED: Glycine max probable xyloglucan endotransglucosylase/hydrolase protein 23 (LOC100782104), mRNA	Q38910	Probable xyloglucan endotransglucosylase/hydrolase protein 23	YLR213c	Glyco_hydro_16	Glycosyl hydrolases family 16.	K08235	E2.4.1.207; xyloglucan:xyloglucosyl transferase [EC:2.4.1.207]
	Glyma.13G099600	264	187	263	153.038	90	68	91	2.4196	1.27477	2.61e-07	2.55e-05	up	yes	protein_coding	PREDICTED: cadmium/zinc-transporting ATPase HMA3-like [Glycine max]	gi|955356840|ref|XM_006593460.2|	3863	0	PREDICTED: Glycine max cadmium/zinc-transporting ATPase HMA3-like (LOC100817567), mRNA	Q9SZW4	Cadmium/zinc-transporting ATPase HMA2	BH4036	E1-E2_ATPase	E1-E2 ATPase.	K01534	zntA; Cd2+/Zn2+-exporting ATPase [EC:3.6.3.3 3.6.3.5]
	Glyma.13G101500	275	320	150	168.008	112	78	80	2.44449	1.28954	0.000404642	0.0135699	up	yes	protein_coding	PREDICTED: uncharacterized protein LOC100527565 [Glycine max]	gi|955356877|ref|XM_003542503.3|	827	0	PREDICTED: Glycine max uncharacterized LOC100527565 (LOC100527565), mRNA	.	.	.	zf-IS66	zinc-finger binding domain of transposase IS66. This is a zinc-finger region of the N-terminus of the insertion element IS66 transposase.	.	.
	Glyma.13G113700	31	32	14	13.4245	1	1	4	11.4617	3.51875	5.04e-05	0.00249384	up	yes	protein_coding	PREDICTED: putative pectinesterase 63 isoform X1 [Glycine max]	gi|955361121|ref|XM_014766317.1|	1398	0	PREDICTED: Glycine max putative pectinesterase 63 (LOC100790786), transcript variant X1, mRNA	Q9FKF3	Putative pectinesterase 63	CAC3373	Pectinesterase	Pectinesterase.	.	.
	Glyma.13G116700	407	244	499	248.828	118	134	183	2.19457	1.13394	6.59e-06	0.000432771	up	yes	protein_coding	PREDICTED: cyprosin-like [Glycine max]	gi|955357143|ref|XM_006593917.2|	1817	0	PREDICTED: Glycine max cyprosin-like (LOC100796053), transcript variant X2, mRNA	Q42456	Aspartic proteinase oryzasin-1	.	Asp	Eukaryotic aspartyl protease. Aspartyl (acid) proteases include pepsins, cathepsins, and renins. Two-domain structure, probably arising from ancestral duplication. This family does not include the retroviral nor retrotransposon proteases (pfam00077), which are much smaller and appear to be homologous to a single domain of the eukaryotic asp proteases.	K08245	E3.4.23.40; phytepsin [EC:3.4.23.40]
	Glyma.13G122000	76	79	28	29.6227	0	0	0	296.94	8.21403	2.62e-10	5.25e-08	up	yes	protein_coding	PREDICTED: WAT1-related protein At1g43650-like [Glycine max]	gi|955357230|ref|XM_003541297.3|	1403	0	PREDICTED: Glycine max WAT1-related protein At1g43650-like (LOC100808275), mRNA	Q9SUF1	WAT1-related protein At4g08290	.	EamA	EamA-like transporter family. This family includes many hypothetical membrane proteins of unknown function. Many of the proteins contain two copies of the aligned region. The family used to be known as DUF6.	.	.
	Glyma.13G131500	59	23	2	13.7783	0	0	0	138.6	7.11479	0.00162863	0.0403349	up	yes	protein_coding	hypothetical protein GLYMA_13G131500 [Glycine max]	gi|965607001|dbj|AP015041.1|	172	1e-83	Vigna angularis var. angularis DNA, chromosome 8, almost complete sequence, cultivar: Shumari	.	.	.	DUF3182	Protein of unknown function (DUF3182). This family of proteins with unknown function appears to be restricted to Proteobacteria.	.	.
	Glyma.13G132500	46	28	15	14.1994	0	0	0	142.284	7.15263	1.19e-07	1.28e-05	up	yes	protein_coding	PREDICTED: WAT1-related protein At2g37460-like [Glycine max]	gi|955357410|ref|XM_003542421.3|	1515	0	PREDICTED: Glycine max WAT1-related protein At2g37460-like (LOC100811147), mRNA	Q9ZUS1	WAT1-related protein At2g37460	AF0510	EamA	EamA-like transporter family. This family includes many hypothetical membrane proteins of unknown function. Many of the proteins contain two copies of the aligned region. The family used to be known as DUF6.	.	.
	Glyma.13G133100	94	7	43	25.2063	6	11	2	6.28613	2.65217	0.000794192	0.0231168	up	yes	protein_coding	Zinc finger protein ZAT11 [Glycine soja]	gi|402765993|ref|NM_001248422.2|	660	0	Glycine max uncharacterized LOC100526874 (LOC100526874), mRNA	Q9SLD4	Zinc finger protein ZAT11	.	zf-C2H2_6	C2H2-type zinc finger.	.	.
	Glyma.13G133300	30	21	10	9.76958	0	0	0	97.7923	6.61165	2.17e-06	0.000160321	up	yes	protein_coding	PREDICTED: uncharacterized protein LOC100811683 [Glycine max]	gi|955361243|ref|XM_003542422.3|	805	0	PREDICTED: Glycine max uncharacterized LOC100811683 (LOC100811683), mRNA	.	.	.	A_thal_3526	Plant protein 1589 of unknown function (A_thal_3526). This plant-specific family of proteins is defined by an uncharacterized region 57 residues in length. It is found toward the N terminus of most proteins that contain it. Examples include at least several proteins from Arabidopsis thaliana and Oryza sativa. The function of the proteins are unknown.	.	.
	Glyma.13G148200	34	26	15	12.0915	0	0	1	61.2719	5.93715	1.01e-05	0.00063274	up	yes	protein_coding	PREDICTED: polyadenylate-binding protein 7-like [Glycine max]	gi|955357646|ref|XM_003542499.3|	1979	0	PREDICTED: Glycine max polyadenylate-binding protein 7-like (LOC100807057), mRNA	Q9ZQA8	Polyadenylate-binding protein 7	.	RRM_1	RNA recognition motif. (a.k.a. RRM, RBD, or RNP domain). The RRM motif is probably diagnostic of an RNA binding protein. RRMs are found in a variety of RNA binding proteins, including various hnRNP proteins, proteins implicated in regulation of alternative splicing, and protein components of snRNPs. The motif also appears in a few single stranded DNA binding proteins. The RRM structure consists o…	K13126	PABPC; polyadenylate-binding protein
	Glyma.13G148500	29	11	18	10.4738	3	3	3	5.45872	2.44856	0.00195621	0.0462594	up	yes	protein_coding	PREDICTED: protein CHUP1, chloroplastic-like [Glycine max]	gi|955357651|ref|XM_003542527.3|	1891	0	PREDICTED: Glycine max protein CHUP1, chloroplastic-like (LOC100776941), mRNA	.	.	.	DUF724	Protein of unknown function (DUF724). This family contains several uncharacterized proteins found in Arabidopsis thaliana and other plants. This region is often found associated with Agenet domains and may contain coiled-coil.	.	.
	Glyma.13G151500	60	50	45	28.7529	13	4	9	5.13444	2.36021	5.11e-06	0.000345069	up	yes	protein_coding	PREDICTED: putative phytosulfokines 6 isoform X1 [Glycine max]	gi|955357736|ref|XM_003541398.3|	815	0	PREDICTED: Glycine max putative phytosulfokines 6 (LOC100781363), transcript variant X1, mRNA	Q8LA14	Putative phytosulfokines 6	.	PSK	Phytosulfokine precursor protein (PSK). This family consists of several plant specific phytosulfokine precursor proteins. Phytosulfokines, are active as either a pentapeptide or a C-terminally truncated tetrapeptide. These compounds were first isolated because of their ability to stimulate cell division in somatic embryo cultures of Asparagus officinalis.	.	.
	Glyma.13G155400	99	70	181	62.8526	27	21	18	4.29354	2.10217	2e-08	2.63e-06	up	yes	protein_coding	PREDICTED: two-component response regulator ARR12-like [Glycine max]	gi|955357794|ref|XM_003541420.3|	2642	0	PREDICTED: Glycine max two-component response regulator ARR12-like (LOC100795697), mRNA	P62598	Two-component response regulator ARR12	hydG	Response_reg	Response regulator receiver domain. This domain receives the signal from the sensor partner in bacterial two-component systems. It is usually found N-terminal to a DNA binding effector domain.	K14491	ARR-B; two-component response regulator ARR-B family
	Glyma.13G164700	56	101	21	29.5732	0	0	1	151.267	7.24095	5e-08	6.03e-06	up	yes	protein_coding	PREDICTED: uncharacterized protein LOC100809538 [Glycine max]	gi|955357926|ref|XM_003541445.3|	1705	0	PREDICTED: Glycine max uncharacterized LOC100809538 (LOC100809538), mRNA	.	.	.	Nab2	Nuclear abundant poly(A) RNA-bind protein 2 (Nab2). Nab2 is a yeast heterogeneous nuclear ribonucleoprotein that modulates poly(A) tail length and mRNA. This is the N terminal domain of the protein which mediates interactions with the C-terminal globular domain, Myosin-like protein 1 and the mRNA export factor, Gfd1.The N-terminal domain of Nab2 shows a structure of a helical fold. The N terminal…	.	.
	Glyma.13G166500	317	429	239	204.198	74	108	83	3.2662	1.70761	2.51e-07	2.47e-05	up	yes	protein_coding	PREDICTED: transcription initiation factor TFIID subunit 11-like [Glycine max]	gi|955357955|ref|XM_003542628.3|	921	0	PREDICTED: Glycine max transcription initiation factor TFIID subunit 11-like (LOC100786698), mRNA	.	.	.	DUF4138	Domain of unknown function (DUF4138). Based on Bacteroides thetaiotaomicron gene BT_4780, a putative uncharacterized protein. As seen in gene expression experiments (http://www.ncbi.nlm.nih.gov/geo/query/acc.cgi?acc=GSE2231), it appears to be upregulated in the presence of host or vs when in culture.	.	.
	Glyma.13G166900	84	106	71	58.1887	26	39	30	2.38607	1.25464	0.000965303	0.0268532	up	yes	protein_coding	hypothetical protein GLYMA_13G166900 [Glycine max]	gi|593783924|ref|XM_007154941.1|	720	0	Phaseolus vulgaris hypothetical protein (PHAVU_003G164700g) mRNA, complete cds	Q7FAZ2	G-type lectin S-receptor-like serine/threonine-protein kinase LECRK2	.	Pkinase_Tyr	Protein tyrosine kinase.	.	.
	Glyma.13G169700	89	120	27	40.7981	5	4	2	19.4369	4.28072	1.16e-09	2.02e-07	up	yes	protein_coding	PREDICTED: bidirectional sugar transporter SWEET5-like [Glycine max]	gi|955357993|ref|XM_006594224.2|	1018	0	PREDICTED: Glycine max bidirectional sugar transporter SWEET5-like (LOC102666983), mRNA	Q9FM10	Bidirectional sugar transporter SWEET5	.	MtN3_slv	Sugar efflux transporter for intercellular exchange. This family includes proteins such as drosophila saliva, MtN3 involved in root nodule development and a protein involved in activation and expression of recombination activation genes (RAGs). Although the molecular function of these proteins is unknown, they are almost certainly transmembrane proteins. This family contains a region of two trans…	K15382	SLC50A, SWEET; solute carrier family 50 (sugar transporter)
	Glyma.13G182200	55	42	12	17.7322	0	0	0	177.648	7.47287	3.99e-08	4.89e-06	up	yes	protein_coding	PREDICTED: phosphatidylinositol N-acetylglucosaminyltransferase subunit A-like [Glycine max](磷脂酰肌醇 N-乙酰氨基葡萄糖转移酶亚基 )	gi|955358162|ref|XM_006594262.2|	1896	0	PREDICTED: Glycine max phosphatidylinositol N-acetylglucosaminyltransferase subunit A-like (LOC100796055), transcript variant X2, mRNA	Q94BX4	Phosphatidylinositol N-acetylglucosaminyltransferase subunit A	SPBC3D6.07	PIGA	PIGA (GPI anchor biosynthesis). This domain is found on phosphatidylinositol n-acetylglucosaminyltransferase proteins. These proteins are involved in GPI anchor biosynthesis and are associated with disease the paroxysmal nocturnal haemoglobinuria.	K03857	PIGA, GPI3; phosphatidylinositol glycan, class A [EC:2.4.1.198]
	Glyma.13G183700	148	198	101	83.6134	21	17	31	5.75072	2.52374	7.93e-10	1.42e-07	up	yes	protein_coding	PREDICTED: serine carboxypeptidase-like 31 [Glycine max]	gi|955358181|ref|XM_003542723.3|	1715	0	PREDICTED: Glycine max serine carboxypeptidase-like 31 (LOC100793427), mRNA	O04084	Serine carboxypeptidase-like 31	SPAC19G12.10c_2	Peptidase_S10	Serine carboxypeptidase.	K16297	SCPL-II; serine carboxypeptidase-like clade II [EC:3.4.16.-]
	Glyma.13G187500	204	146	148	100.971	45	43	45	3.21102	1.68303	3.43e-08	4.29e-06	up	yes	protein_coding	PREDICTED: transcription factor GAMYB-like [Glycine max]	gi|955358254|ref|XM_006594288.2|	2975	0	PREDICTED: Glycine max transcription factor GAMYB-like (LOC100810415), transcript variant X3, mRNA	Q8W1W6	Transcription factor MYB33	ECU11g1690	Myb_DNA-binding	Myb-like DNA-binding domain. This family contains the DNA binding domains from Myb proteins, as well as the SANT domain family.	K09422	MYBP; myb proto-oncogene protein, plant
	Glyma.13G201100	40	28	15	13.2352	0	0	0	132.571	7.05062	1.75e-07	1.8e-05	up	yes	protein_coding	hypothetical protein GLYMA_12G235600 [Glycine max]	gi|210141526|dbj|AK245445.1|	644	0	Glycine max cDNA, clone: GMFL01-30-K09	.	.	.	QueT	QueT transporter. This family includes the queT gene encoding a hypothetical integral membrane protein with 5 predicted transmembrane regions. The queT genes in Firmicutes are often preceded by the PreQ1 (7-aminomethyl-7-deazaguanine) riboswitches of two distinct classes, suggesting involvement of the QueT transporters in uptake of a queuosine biosynthetic intermediate.	.	.
	Glyma.13G201800	61	80	41	38.0392	19	16	15	3.20037	1.67824	0.000312608	0.0110766	up	yes	protein_coding	PREDICTED: protein chromatin remodeling 35-like [Glycine max]	gi|955358446|ref|XM_006594345.2|	2999	0	PREDICTED: Glycine max protein chromatin remodeling 35-like (LOC100795356), mRNA	Q9SIW2	Protein CHROMATIN REMODELING 35	SPAC15A10.03c	SNF2_N	SNF2 family N-terminal domain. This domain is found in proteins involved in a variety of processes including transcription regulation (e.g., SNF2, STH1, brahma, MOT1), DNA repair (e.g., ERCC6, RAD16, RAD5), DNA recombination (e.g., RAD54), and chromatin unwinding (e.g., ISWI) as well as a variety of other proteins with little functional information (e.g., lodestar, ETL1).	K10875	RAD54L, RAD54; DNA repair and recombination protein RAD54 and RAD54-like protein [EC:3.6.4.-]
	Glyma.13G205800	554	491	385	317.005	188	162	168	2.39432	1.25962	1.83e-06	0.000138144	up	yes	protein_coding	uncharacterized protein LOC102663230 [Glycine max]	gi|574584693|ref|NM_001289235.1|	713	0	Glycine max 15.4 kDa class V heat shock protein-like (LOC102663230), mRNA	O49710	15.4 kDa class V heat shock protein	TM0374	HSP20	Hsp20/alpha crystallin family.	K13993	HSP20; HSP20 family protein
	Glyma.13G207100	400	368	418	260.43	117	166	156	2.2952	1.19862	9.14e-08	1.01e-05	up	yes	protein_coding	hypothetical protein glysoja_007287 [Glycine soja]	gi|351722590|ref|NM_001251344.1|	669	0	Glycine max uncharacterized LOC100500449 (LOC100500449), mRNA	.	.	.	Ebola_NP	Ebola nucleoprotein. This family consists of Ebola and Marburg virus nucleoproteins. These proteins are responsible for encapsidation of genomic RNA. It has been found that nucleoprotein DNA vaccines can offer protection from the virus.	.	.
	Glyma.13G223200	21	8	19	7.53473	0	2	0	19.8385	4.31023	0.000718092	0.0213915	up	yes	protein_coding	hypothetical protein GLYMA_13G223200 [Glycine max]	gi|955358758|ref|XR_001384189.1|	481	0	PREDICTED: Glycine max uncharacterized LOC106795507 (LOC106795507), ncRNA	.	.	.	DUF3537	Protein of unknown function (DUF3537). This family of transmembrane proteins are functionally uncharacterized. This protein is found in eukaryotes. Proteins in this family are typically between 427 to 453 amino acids in length.	.	.
	Glyma.13G238600	237	227	6	79.3258	0	3	0	143.116	7.16104	0.000552265	0.0174056	up	yes	protein_coding	hypothetical protein GLYMA_13G238600 [Glycine max]	gi|955358948|ref|XM_006594528.2|	2231	0	PREDICTED: Glycine max 3-ketoacyl-CoA synthase 15-like (LOC100784948), transcript variant X1, mRNA	Q9SUY9	3-ketoacyl-CoA synthase 15	DRA0326	FAE1_CUT1_RppA	FAE1/Type III polyketide synthase-like protein. The members of this family are described as 3-ketoacyl-CoA synthases, type III polyketide synthases, fatty acid elongases and fatty acid condensing enzymes, and are found in both prokaryotic and eukaryotic (mainly plant) species. The region featured in this family contains the active site residues, as well as motifs involved in substrate binding.	K15397	KCS; 3-ketoacyl-CoA synthase [EC:2.3.1.199]
	Glyma.13G241600	66	48	34	30.3822	16	14	9	3.29127	1.71864	0.000611865	0.0189668	up	yes	protein_coding	PREDICTED: lactosylceramide 4-alpha-galactosyltransferase [Glycine max]	gi|955358999|ref|XM_003541691.3|	1552	0	PREDICTED: Glycine max lactosylceramide 4-alpha-galactosyltransferase (LOC100789203), mRNA	Q67BJ4	Lactosylceramide 4-alpha-galactosyltransferase	.	Gb3_synth	Alpha 1,4-glycosyltransferase conserved region. The glycosphingolipids (GSL) form part of eukaryotic cell membranes. They consist of a hydrophilic carbohydrate moiety linked to a hydrophobic ceramide tail embedded within the lipid bilayer of the membrane. Lactosylceramide, Gal1,4Glc1Cer (LacCer), is the common synthetic precursor to the majority of GSL found in vertebrates. Alpha 1.4-glycosyltran…	K01988	A4GALT; lactosylceramide 4-alpha-galactosyltransferase [EC:2.4.1.228]
	Glyma.13G242500	22	30	22	98.8959	272	135	73	0.13151	-2.92675	1.72e-10	3.56e-08	down	yes	protein_coding	hypothetical protein glysoja_014318 [Glycine soja]	gi|955359009|ref|XR_001384201.1|	413	0	PREDICTED: Glycine max uncharacterized LOC106795514 (LOC106795514), transcript variant X1, ncRNA	.	.	.	RVT_3	Reverse transcriptase-like. This domain is found in plants and appears to be part of a retrotransposon.	.	.
	Glyma.13G250300	17	30	6	8.76198	0	0	0	87.5058	6.45131	9.19e-06	0.000580263	up	yes	protein_coding	PREDICTED: transcription factor DYT1-like [Glycine max]	gi|955359118|ref|XM_003541716.3|	1100	0	PREDICTED: Glycine max transcription factor DYT1-like (LOC100806159), mRNA	O81900	Transcription factor DYT1	.	DUF2085	Predicted membrane protein (DUF2085). This domain, found in various hypothetical prokaryotic proteins, has no known function.	.	.
	Glyma.13G251500	25	26	8	9.77953	0	1	0	49.2296	5.62145	6.03e-05	0.00287724	up	yes	protein_coding	PREDICTED: cysteine-rich repeat secretory protein 38-like [Glycine max]	gi|955361218|ref|XM_003543058.3|	1228	0	PREDICTED: Glycine max cysteine-rich repeat secretory protein 38-like (LOC100792542), mRNA	Q9LRJ9	Cysteine-rich repeat secretory protein 38	.	Stress-antifung	Salt stress response/antifungal. This domain is often found in association with the kinase domains pfam00069 or pfam07714. In many proteins it is duplicated. It contains six conserved cysteines which are involved in disulphide bridges. It has a role in salt stress response and has antifungal activity.	.	.
	Glyma.13G253300	73	92	108	62.0676	36	32	47	2.00724	1.00522	0.00173344	0.0422369	up	yes	protein_coding	PREDICTED: receptor-like protein kinase HAIKU2 [Glycine max]	gi|955359140|ref|XM_003541726.3|	3540	0	PREDICTED: Glycine max receptor-like protein kinase HAIKU2 (LOC100811489), mRNA	F4I2N7	Receptor-like protein kinase 7	alr0124_1	Pkinase	Protein kinase domain.	.	.
	Glyma.13G253500	25	17	10	8.43481	0	0	1	42.4595	5.40802	0.000107429	0.00468143	up	yes	protein_coding	PREDICTED: transcription factor bHLH25-like isoform X1 [Glycine max]	gi|955359143|ref|XM_006594596.2|	1788	0	PREDICTED: Glycine max transcription factor bHLH25-like (LOC100798018), transcript variant X2, mRNA	Q9T072	Transcription factor bHLH25	.	HLH	Helix-loop-helix DNA-binding domain.	.	.
	Glyma.13G256200	92	166	41	49.1292	0	0	0	494.181	8.94889	1.46e-08	2e-06	up	yes	protein_coding	PREDICTED: probable glycosyltransferase At5g03795 [Glycine max]（糖基转移酶 ）	gi|955361007|ref|XM_003541733.3|	1054	0	PREDICTED: Glycine max probable glycosyltransferase At5g03795 (LOC100816298), mRNA	Q9FFN2	Probable glycosyltransferase At5g03795	.	Exostosin	Exostosin family. The EXT family is a family of tumor suppressor genes. Mutations of EXT1 on 8q24.1, EXT2 on 11p11-13, and EXT3 on 19p have been associated with the autosomal dominant disorder known as hereditary multiple exostoses (HME). This is the most common known skeletal dysplasia. The chromosomal locations of other EXT genes suggest association with other forms of neoplasia. EXT1 and EXT2 …	.	.
	Glyma.13G267800	5012	4822	3580	7111.76	8414	7308	12288	0.419722	-1.25249	1.78e-06	0.000135014	down	yes	protein_coding	hypothetical protein GLYMA_13G267800 [Glycine max]	gi|955356036|ref|XM_006593418.2|	354	0	PREDICTED: Glycine max gamma glutamyl hydrolase (LOC547881), transcript variant X1, mRNA	P93164	Gamma-glutamyl hydrolase	.	Peptidase_C26	Peptidase C26. These peptidases have gamma-glutamyl hydrolase activity; that is they catalyse the cleavage of the gamma-glutamyl bond in poly-gamma-glutamyl substrates. They are structurally related to pfam00117, but contain extensions in four loops and at the C terminus.	K01307	GGH; gamma-glutamyl hydrolase [EC:3.4.19.9]
	Glyma.13G271900	136	128	118	77.6682	39	26	38	3.18822	1.67275	2.56e-07	2.5e-05	up	yes	protein_coding	PREDICTED: uncharacterized protein LOC100797471 [Glycine max]	gi|955359372|ref|XM_006594676.2|	1874	0	PREDICTED: Glycine max uncharacterized LOC100797471 (LOC100797471), transcript variant X1, mRNA	.	.	.	Nucleo_P87	Nucleopolyhedrovirus capsid protein P87. This family consists of several Nucleopolyhedrovirus capsid protein P87 sequences. P87 is expressed late in infection and concentrated in infected cell nuclei.	.	.
	Glyma.13G282800	21	17	9	7.49417	0	0	0	74.9874	6.22858	1.22e-05	0.000748356	up	yes	protein_coding	hypothetical protein GLYMA_13G282800 [Glycine max]	gi|955361032|ref|XM_014766289.1|	1111	0	PREDICTED: Glycine max uncharacterized LOC106795647 (LOC106795647), mRNA	.	.	.	NOZZLE	Plant transcription factor NOZZLE. NOZZLE is a transcription factor that plays a role in patterning the proximal-distal and adaxial-abaxial axes.	.	.
	Glyma.13G294200	238	84	160	94.4785	56	36	26	3.42248	1.77504	1.37e-05	0.000822282	up	yes	protein_coding	PREDICTED: uncharacterized protein LOC100820571 [Glycine max]	gi|955359691|ref|XM_003543274.3|	570	0	PREDICTED: Glycine max uncharacterized LOC100820571 (LOC100820571), mRNA	.	.	.	DUF4534	Protein of unknown function (DUF4534). This family of proteins is functionally uncharacterized. This family of proteins is found in mammals. Proteins in this family are typically between 170 and 190 amino acids in length. The protein includes the human integral membrane TMEM217 protein.	.	.
	Glyma.13G295000	330	324	435	241.091	136	144	145	2.15138	1.10526	2.04e-08	2.66e-06	up	yes	protein_coding	PREDICTED: probable aminotransferase TAT2 [Glycine max]	gi|955359710|ref|XM_003541853.3|	1655	0	PREDICTED: Glycine max probable aminotransferase TAT2 (LOC100800830), mRNA	Q9FN30	Probable aminotransferase TAT2	aq_1969	Aminotran_1_2	Aminotransferase class I and II.	K00815	TAT; tyrosine aminotransferase [EC:2.6.1.5]
	Glyma.13G295900	11	19	22	38.2037	29	72	68	0.258987	-1.94905	3.08e-05	0.00164146	down	yes	protein_coding	PREDICTED: O-acyltransferase WSD1-like [Glycine max]	gi|955359717|ref|XM_003541857.3|	1771	0	PREDICTED: Glycine max O-acyltransferase WSD1-like (LOC100802957), mRNA	Q93ZR6	O-acyltransferase WSD1	.	DUF1298	Protein of unknown function (DUF1298). This family represents the C-terminus (approximately 170 residues) of a number of hypothetical plant proteins of unknown function.	K15406	WSD1; wax-ester synthase / diacylglycerol O-acyltransferase [EC:2.3.1.75 2.3.1.20]
	Glyma.13G297400	114	56	195	72.44	41	47	21	2.67126	1.41752	0.000642094	0.0195186	up	yes	protein_coding	unknown [Glycine max]	gi|255630701|gb|BT091526.1|	525	0	Soybean clone JCVI-FLGm-8O11 unknown mRNA	.	.	.	EpsG	EpsG family. This family of proteins are related to the EpsG protein from B. subtilis. These proteins are likely glycosyl transferases belonging to the membrane protein GT-C clan.	.	.
	Glyma.13G305600	29	76	43	30.237	13	10	15	3.41521	1.77197	0.000791968	0.0230699	up	yes	protein_coding	hypothetical protein GLYMA_13G305600 [Glycine max]	gi|959092851|ref|NM_001317533.1|	858	0	Glycine max blue copper protein-like (LOC100803681), mRNA	O82081	Uclacyanin 1	.	Cu_bind_like	Plastocyanin-like domain. This family represents a domain found in flowering plants related to the copper binding protein plastocyanin. Some members of this family may not bind copper due to the lack of key residues.	.	.
	Glyma.13G306200	69	55	93	106.956	100	155	160	0.435995	-1.19762	2.22e-05	0.00124026	down	yes	protein_coding	PREDICTED: uncharacterized protein LOC100780472 [Glycine max]	gi|955359814|ref|XM_006594817.2|	1902	0	PREDICTED: Glycine max uncharacterized LOC100780472 (LOC100780472), mRNA	.	.	.	DUF604	Protein of unknown function, DUF604. This family includes a conserved region found in several uncharacterized plant proteins.	.	.
	Glyma.13G306900	19	18	10	8.21142	1	3	0	10.2311	3.35489	0.00125637	0.0328644	up	yes	protein_coding	PREDICTED: peroxidase 3 [Glycine max]	gi|955359831|ref|XM_006594828.2|	1423	0	PREDICTED: Glycine max peroxidase 3 (LOC102660930), mRNA	Q9SUT2	Peroxidase 39	.	peroxidase	Peroxidase.	K00430	E1.11.1.7; peroxidase [EC:1.11.1.7]
	Glyma.13G308000	6	18	16	25.3376	37	29	41	0.317373	-1.65575	0.0010143	0.0277452	down	yes	protein_coding	uncharacterized protein LOC100306218 [Glycine max]	gi|351725848|ref|NM_001248642.1|	755	0	Glycine max uncharacterized LOC100306218 (LOC100306218), mRNA	Q9LSZ3	Vascular-related unknown protein 1	.	Med23	Mediator complex subunit 23. Med23 is one of the subunits of the Tail portion of the Mediator complex that regulates RNA polymerase II activity. Med23 is required for heat-shock-specific gene expression, and has been shown to mediate transcriptional activation of E1A in mice.	.	.
	Glyma.13G310800	99	97	77	52.5682	16	23	16	4.28135	2.09807	1.01e-07	1.12e-05	up	yes	protein_coding	PREDICTED: uncharacterized protein LOC102665048 [Glycine max]	gi|955359897|ref|XM_006594843.2|	1066	0	PREDICTED: Glycine max uncharacterized LOC102665048 (LOC102665048), mRNA	.	.	.	.	.	.	.
	Glyma.13G316500	27	16	30	13.1128	5	6	1	5.02344	2.32868	0.0010582	0.0287584	up	yes	protein_coding	uncharacterized protein LOC100500466 [Glycine max]	gi|351722772|ref|NM_001251606.1|	702	0	Glycine max uncharacterized LOC100500466 (LOC100500466), mRNA	Q9M280	Protein BIC2	.	DUF3402	Domain of unknown function (DUF3402). This domain is functionally uncharacterized. This domain is found in eukaryotes. This presumed domain is typically between 350 to 473 amino acids in length. This domain is found associated with pfam07923.	.	.
	Glyma.13G316900	227	311	165	130.893	34	44	27	5.88167	2.55623	8.79e-12	2.44e-09	up	yes	protein_coding	PREDICTED: transcription factor TGA2 isoform X4 [Glycine max]	gi|955359981|ref|XM_006594869.2|	2012	0	PREDICTED: Glycine max transcription factor TGA2 (LOC778123), transcript variant X7, mRNA	Q93XM6	Transcription factor TGA9	.	DOG1	Seed dormancy control. This family of plant proteins appears to be a highly specific controller seed dormancy.	K14431	TGA; transcription factor TGA
	Glyma.13G321100	211	203	188	355.043	406	498	554	0.354839	-1.49476	6.22e-11	1.44e-08	down	yes	protein_coding	hypothetical protein GLYMA_13G321100 [Glycine max]	gi|955360042|ref|XM_003551047.3|	1466	0	PREDICTED: Glycine max alpha-farnesene synthase-like (LOC100812119), mRNA	B9RXW0	Alpha-farnesene synthase	.	Terpene_synth_C	Terpene synthase family, metal binding domain. It has been suggested that this gene family be designated tps (for terpene synthase). It has been split into six subgroups on the basis of phylogeny, called tpsa-tpsf. tpsa includes vetispiridiene synthase, 5-epi- aristolochene synthase, and (+)-delta-cadinene synthase. tpsb includes (-)-limonene synthase. tpsc includes kaurene synthase A. tpsd inclu…	K14173	AFS1; alpha-farnesene synthase [EC:4.2.3.46]
	Glyma.13G322500	41	40	8	15.183	0	3	0	26.7458	4.74124	2.45e-05	0.00135995	up	yes	protein_coding	hypothetical protein GLYMA_13G322500 [Glycine max]	gi|403044272|ref|NM_001253222.2|	1287	0	Glycine max probable xyloglucan endotransglucosylase/hydrolase protein 32-like (LOC100796768), mRNA	Q9SJL9	Probable xyloglucan endotransglucosylase/hydrolase protein 32	BS_bglS	Glyco_hydro_16	Glycosyl hydrolases family 16.	K08235	E2.4.1.207; xyloglucan:xyloglucosyl transferase [EC:2.4.1.207]
	Glyma.13G324100	965	1673	2228	2589.62	2364	4496	3465	0.391712	-1.35213	2.05e-06	0.000152395	down	yes	protein_coding	PREDICTED: kiwellin-like [Glycine max]	gi|955360099|ref|XM_003543407.3|	913	0	PREDICTED: Glycine max kiwellin-like (LOC100800307), mRNA	P84527	Kiwellin	.	DPBB_1	Rare lipoprotein A (RlpA)-like double-psi beta-barrel. Rare lipoprotein A (RlpA) contains a conserved region that has the double-psi beta-barrel (DPBB) fold. The function of RlpA is not well understood, but it has been shown to act as a prc mutant suppressor in Escherichia coli. The DPBB fold is often an enzymatic domain. The members of this family are quite diverse, and if catalytic this family …	.	.
	Glyma.13G324600	68	56	64	38.3172	13	19	21	3.0186	1.59388	6.18e-05	0.00293586	up	yes	protein_coding	PREDICTED: putative cyclic nucleotide-gated ion channel 15 [Glycine max]	gi|955360114|ref|XM_006594913.2|	2636	0	PREDICTED: Glycine max putative cyclic nucleotide-gated ion channel 15 (LOC100811847), mRNA	A0A072VMJ3	Protein CNGC15c	.	Ion_trans	Ion transport protein. This family contains Sodium, Potassium, Calcium ion channels. This family is 6 transmembrane helices in which the last two helices flank a loop which determines ion selectivity. In some sub-families (e.g. Na channels) the domain is repeated four times, whereas in others (e.g. K channels) the protein forms as a tetramer in the membrane. A bacterial structure of the protein i…	K05391	CNGF; cyclic nucleotide gated channel, other eukaryote
	Glyma.13G326100	218	135	228	110.034	41	40	45	3.85824	1.94794	3.9e-12	1.12e-09	up	yes	protein_coding	PREDICTED: serine/threonine-protein kinase CDL1-like isoform X1 [Glycine max]	gi|955360132|ref|XM_006594916.2|	1828	0	PREDICTED: Glycine max probable leucine-rich repeat receptor-like protein kinase At5g49770 (LOC100815066), transcript variant X1, mRNA	Q9SFX0	Probable serine/threonine-protein kinase PBL22	.	Pkinase	Protein kinase domain.	.	.
	Glyma.13G326500	280	307	127	150.083	58	60	78	3.2608	1.70523	1e-05	0.00062589	up	yes	protein_coding	PREDICTED: uncharacterized protein LOC100815599 [Glycine max]	gi|955360143|ref|XM_006594921.2|	2005	0	PREDICTED: Glycine max uncharacterized LOC100815599 (LOC100815599), mRNA	.	.	.	RINGv	RING-variant domain.	.	.
	Glyma.13G328700	26	37	2	10.938	0	0	0	109.44	6.774	7.3e-06	0.000474931	up	yes	protein_coding	PREDICTED: tetraspanin-3 [Glycine max]	gi|955361176|ref|XM_003541956.3|	1101	0	PREDICTED: Glycine max tetraspanin-3 (LOC100820399), mRNA	Q9M1E7	Tetraspanin-3	.	Tetraspannin	Tetraspanin family.	.	.
	Glyma.13G331000	84	79	71	46.5498	14	22	21	3.52867	1.81912	3.03e-06	0.000216727	up	yes	protein_coding	PREDICTED: two-component response regulator-like APRR5 [Glycine max]	gi|955360204|ref|XM_003543443.3|	1110	0	PREDICTED: Glycine max two-component response regulator-like APRR5 (LOC100820236), mRNA	O50055	Zinc finger protein CONSTANS-LIKE 1	.	CCT	CCT motif. This short motif is found in a number of plant proteins. It is rich in basic amino acids and has been called a CCT motif after Co, Col and Toc1. The CCT motif is about 45 amino acids long and contains a putative nuclear localisation signal within the second half of the CCT motif. Toc1 mutants have been identified in this region.	.	.
	Glyma.13G338300	29	51	53	108.245	166	153	170	0.229674	-2.12234	3.24e-13	1.08e-10	down	yes	protein_coding	PREDICTED: zinc transporter 1-like [Glycine max]	gi|955360293|ref|XM_003543472.3|	1240	0	PREDICTED: Glycine max zinc transporter 1-like (LOC100791492), mRNA	Q94DG6	Zinc transporter 1	.	Zip	ZIP Zinc transporter. The ZIP family consists of zinc transport proteins and many putative metal transporters. The main contribution to this family is from the Arabidopsis thaliana ZIP protein family these proteins are responsible for zinc uptake in the plant. Also found within this family are C. elegans proteins of unknown function which are annotated as being similar to human growth arrest indu…	K14709	SLC39A1_2_3, ZIP1_2_3; solute carrier family 39 (zinc transporter), member 1/2/3
	Glyma.13G339100	78	231	32	57.185	0	0	0	575.423	9.16848	6.44e-07	5.63e-05	up	yes	protein_coding	hypothetical protein GLYMA_13G339100 [Glycine max]	gi|955361355|ref|XM_006594972.2|	610	0	lotus japonicus genomic DNA, chromosome 1, clone: LjT43P05, TM0113, complete sequence	.	.	.	Plasmodium_HRP	Plasmodium histidine-rich protein (HRPII/III). This family consists of several histidine-rich protein II and III sequence from Plasmodium falciparum.	.	.
	Glyma.13G340000	227	239	94	106.071	26	25	37	5.71045	2.5136	4.69e-09	7.36e-07	up	yes	protein_coding	PREDICTED: aldehyde dehydrogenase family 3 member F1-like [Glycine max]	gi|955360310|ref|XM_003543485.3|	2004	0	PREDICTED: Glycine max aldehyde dehydrogenase family 3 member F1-like (LOC100798020), mRNA	Q70E96	Aldehyde dehydrogenase family 3 member F1	alr3672	Aldedh	Aldehyde dehydrogenase family. This family of dehydrogenases act on aldehyde substrates. Members use NADP as a cofactor. The family includes the following members: The prototypical members are the aldehyde dehydrogenases EC:1.2.1.3. Succinate-semialdehyde dehydrogenase EC:1.2.1.16. Lactaldehyde dehydrogenase EC:1.2.1.22. Benzaldehyde dehydrogenase EC:1.2.1.28. Methylmalonate-semialdehyde dehydrog…	K00128	E1.2.1.3; aldehyde dehydrogenase (NAD+) [EC:1.2.1.3]
	Glyma.13G345100	2009	1624	305	656.49	19	15	20	66.6762	6.0591	1.05e-12	3.27e-10	up	yes	protein_coding	PREDICTED: protein STRICTOSIDINE SYNTHASE-LIKE 13-like [Glycine max]	gi|955360388|ref|XM_003542013.3|	1576	0	PREDICTED: Glycine max protein STRICTOSIDINE SYNTHASE-LIKE 13-like (LOC100810076), mRNA	Q9M1B4	Protein STRICTOSIDINE SYNTHASE-LIKE 13	PA1293	Str_synth	Strictosidine synthase. Strictosidine synthase (E.C. 4.3.3.2) is a key enzyme in alkaloid biosynthesis. It catalyses the condensation of tryptamine with secologanin to form strictosidine.	.	.
	Glyma.13G351600	41	94	43	34.6242	9	12	13	4.64153	2.2146	3.04e-05	0.00162506	up	yes	protein_coding	hypothetical protein GLYMA_13G351600 [Glycine max]	gi|403044284|ref|NM_001255903.2|	1089	0	Glycine max inorganic pyrophosphatase 2-like (LOC100789743), mRNA	Q9FZ62	Inorganic pyrophosphatase 2	.	Put_Phosphatase	Putative Phosphatase. This family contains a number of putative eukaryotic acid phosphatases. Some family members represent the products of the PSI14 phosphatase family in Lycopersicon esculentum (Tomato).	K13248	PHOSPHO2; pyridoxal phosphate phosphatase PHOSPHO2 [EC:3.1.3.74]
	Glyma.13G353400	163	130	202	101.77	42	72	37	2.72458	1.44603	3.99e-06	0.000277287	up	yes	protein_coding	hypothetical protein GLYMA_15G020900 [Glycine max]	gi|148362062|gb|EF533698.1|	1802	0	Glycine max clone BAC GM_WBb042I24, complete sequence	Q94AA4	ATP-dependent 6-phosphofructokinase 3	TP0108	PFK	Phosphofructokinase.	K00850	pfkA, PFK; 6-phosphofructokinase 1 [EC:2.7.1.11]
	Glyma.13G353500	718	692	822	456.989	206	245	196	2.91369	1.54285	5.94e-15	2.73e-12	up	yes	protein_coding	PREDICTED: mitochondrial-processing peptidase subunit alpha-like isoform X1 [Glycine max]	gi|955360515|ref|XM_003542037.3|	1821	0	PREDICTED: Glycine max mitochondrial-processing peptidase subunit alpha-like (LOC100780666), transcript variant X1, mRNA	P29677	Mitochondrial-processing peptidase subunit alpha	YHR024c	Peptidase_M16	Insulinase (Peptidase family M16).	K01412	PMPCA, MAS2; mitochondrial-processing peptidase subunit alpha [EC:3.4.24.64]
	Glyma.13G353700	122	171	203	85.8139	23	20	16	7.05893	2.81945	8.26e-17	4.86e-14	up	yes	protein_coding	hypothetical protein GLYMA_13G353700 [Glycine max]	gi|148362062|gb|EF533698.1|	1490	0	Glycine max clone BAC GM_WBb042I24, complete sequence	.	.	.	zf-RVT	zinc-binding in reverse transcriptase. This domain would appear to be a zinc-binding region of a putative reverse transcriptase.	.	.
	Glyma.13G355600	3412	3954	1254	1456.98	91	113	106	25.1043	4.64986	1.46e-14	6.25e-12	up	yes	protein_coding	PREDICTED: tetraketide alpha-pyrone reductase 1 isoform X1 [Glycine max]	gi|955371021|ref|XM_003546489.3|	874	0	PREDICTED: Glycine max tetraketide alpha-pyrone reductase 1-like (LOC100780161), mRNA	Q500U8	Tetraketide alpha-pyrone reductase 1	SA0317	Epimerase	NAD dependent epimerase/dehydratase family. This family of proteins utilize NAD as a cofactor. The proteins in this family use nucleotide-sugar substrates for a variety of chemical reactions.	.	.
	Glyma.13G371200	32	34	22	15.7172	8	2	0	7.61017	2.92793	0.000208376	0.00807247	up	yes	protein_coding	PREDICTED: putative leucine-rich repeat receptor-like serine/threonine-protein kinase At2g24130 isoform X2 [Glycine max]	gi|955360734|ref|XM_006595131.2|	3194	0	PREDICTED: Glycine max putative leucine-rich repeat receptor-like serine/threonine-protein kinase At2g24130 (LOC100815766), transcript variant X2, mRNA	Q9ZUI0	Putative leucine-rich repeat receptor-like serine/threonine-protein kinase At2g24130	BH2504_1	Pkinase	Protein kinase domain.	.	.
	Glyma.14G004100	46	24	39	21.5668	8	12	8	3.26757	1.70822	0.0011684	0.0309936	up	yes	protein_coding	hypothetical protein GLYMA_14G004100 [Glycine max]	gi|955364926|ref|XM_014767211.1|	873	0	PREDICTED: Glycine max SNF1-related protein kinase regulatory subunit beta-2-like (LOC100801399), transcript variant X2, mRNA	Q9SCY5	SNF1-related protein kinase regulatory subunit beta-2	.	AMPKBI	5'-AMP-activated protein kinase beta subunit, interation domain. This region is found in the beta subunit of the 5'-AMP-activated protein kinase complex, and its yeast homologues Sip1, Sip2 and Gal83, which are found in the SNF1 kinase complex. This region is sufficient for interaction of this subunit with the kinase complex, but is not solely responsible for the interaction, and the interaction …	K07199	PRKAB; 5'-AMP-activated protein kinase, regulatory beta subunit
	Glyma.14G006600	28	52	15	18.789	2	11	5	4.74143	2.24532	0.00216028	0.049804	up	yes	protein_coding	PREDICTED: probable serine/threonine-protein kinase WNK11 [Glycine max]	gi|955364094|ref|XM_014767045.1|	920	0	PREDICTED: Glycine max probable serine/threonine-protein kinase WNK11 (LOC100807414), transcript variant X1, mRNA	Q6ICW6	Probable serine/threonine-protein kinase WNK11	.	Pkinase	Protein kinase domain.	K08867	WNK, PRKWNK; WNK lysine deficient protein kinase [EC:2.7.11.1]
	Glyma.14G012000	674	577	159	232.47	7	4	4	84.8647	6.40709	3.64e-14	1.41e-11	up	yes	protein_coding	PREDICTED: ABC transporter G family member 26-like [Glycine max]	gi|955363237|ref|XM_003544558.3|	2271	0	PREDICTED: Glycine max ABC transporter G family member 26-like (LOC100815259), mRNA	Q9LK50	ABC transporter G family member 26	YCR011c_2	ABC2_membrane	ABC-2 type transporter.	.	.
	Glyma.14G014400	320	340	102	124.03	0	0	0	1248.27	10.2857	1.54e-11	4.02e-09	up	yes	protein_coding	PREDICTED: pectinesterase QRT1 [Glycine max] （果胶酯酶）	gi|571506363|ref|XM_003544615.2|	1665	0	PREDICTED: Glycine max pectinesterase QRT1 (LOC100804220), mRNA	Q9FM79	Pectinesterase QRT1	CAC3373	Pectinesterase	Pectinesterase.	K01051	E3.1.1.11; pectinesterase [EC:3.1.1.11]
	Glyma.14G016300	4507	1064	4725	2072.06	1127	873	1162	2.64862	1.40524	9.34e-05	0.00414084	up	yes	protein_coding	PREDICTED: zinc finger CCCH domain-containing protein 29 [Glycine max]	gi|571506436|ref|XM_003544659.2|	2694	0	PREDICTED: Glycine max zinc finger CCCH domain-containing protein 29 (LOC100783376), mRNA	Q9XEE6	Zinc finger CCCH domain-containing protein 29	.	Ank_2	Ankyrin repeats (3 copies).	.	.
	Glyma.14G018800	389	564	801	812.055	666	1343	1043	0.47697	-1.06803	0.00013014	0.00552422	down	yes	protein_coding	PREDICTED: uncharacterized protein LOC100785330 [Glycine max]	gi|955363179|ref|XM_003545066.3|	638	0	PREDICTED: Glycine max uncharacterized LOC100785330 (LOC100785330), mRNA	.	.	.	LTP_2	Probable lipid transfer. The members of this family are probably involved in lipid transfer. The family has several highly conserved cysteines, paired in various ways.	.	.
	Glyma.14G021500	45	51	27	24.1244	6	13	6	4.30822	2.10709	0.000259289	0.00957263	up	yes	protein_coding	PREDICTED: cell differentiation protein RCD1 homolog isoform X1 [Glycine max]	gi|955362499|ref|XM_003545075.3|	1287	0	PREDICTED: Glycine max cell differentiation protein RCD1 homolog (LOC100792752), transcript variant X1, mRNA	Q6P819	CCR4-NOT transcription complex subunit 9	SPAC29B12.06c	Rcd1	Cell differentiation family, Rcd1-like. Two of the members in this family have been characterized as being involved in regulation of Ste11 regulated sex genes. Mammalian Rcd1 is a novel transcriptional cofactor that mediates retinoic acid-induced cell differentiation.	K12606	RCD1, CNOT9, CAF40; CCR4-NOT transcription complex subunit 9
	Glyma.14G023000	192	159	233	281.193	358	379	334	0.456092	-1.1326	1.03e-08	1.46e-06	down	yes	protein_coding	geranyl-diphosphate synthase [Glycine max]	gi|351725006|ref|NM_001251684.1|	852	0	Glycine max geranyl-diphosphate synthase (GPPS), mRNA	.	.	alr0213	Retinal	Retinal protein. This family of proteins is found in the photoreceptor cells of the retina. Mutations of the gene encoding this protein have been associated with retinal disorders such as retinitis pigmentosa and late-onset progressive retinal atrophy. The function of this family of proteins is unknown, but it is likely to be important in the development and function of the retina.	.	.
	Glyma.14G028300	306	287	54	110.953	9	9	7	23.5662	4.55865	1.59e-07	1.66e-05	up	yes	protein_coding	PREDICTED: glycerol-3-phosphate acyltransferase 1-like [Glycine max]	gi|955362201|ref|XM_003545094.3|	2071	0	PREDICTED: Glycine max glycerol-3-phosphate acyltransferase 1-like (LOC100803875), mRNA	Q9SHJ5	Glycerol-3-phosphate acyltransferase 1	.	Acyltransferase	Acyltransferase. This family contains acyltransferases involved in phospholipid biosynthesis and other proteins of unknown function. This family also includes tafazzin, the Barth syndrome gene.	K13508	GPAT; glycerol-3-phosphate acyltransferase [EC:2.3.1.15]
	Glyma.14G028500	540	375	125	187.918	32	43	33	8.63523	3.11023	1.92e-11	4.89e-09	up	yes	protein_coding	hypothetical protein GLYMA_14G028500 [Glycine max]	gi|955364945|ref|XM_003545095.3|	1561	0	PREDICTED: Glycine max pentatricopeptide repeat-containing protein At2g42920, chloroplastic-like (LOC100804411), mRNA	Q9SJG6	Pentatricopeptide repeat-containing protein At2g42920, chloroplastic	.	DUF296	Domain of unknown function (DUF296). This putative domain is found in proteins that contain AT-hook motifs pfam02178, which strongly suggests a DNA-binding function for the proteins as a whole. There are three highly conserved histidine residues, eg at 117, 119 and 133 in Reut_B5223, which should be a structurally conserved metal-binding unit, based on structural comparison with known metal-bindi…	.	.
	Glyma.14G032400	12	7	16	29.6036	50	23	64	0.213037	-2.23083	1.28e-05	0.000776292	down	yes	protein_coding	PREDICTED: protein DETOXIFICATION 41 [Glycine max]	gi|955362022|ref|XM_003545107.3|	1794	0	PREDICTED: Glycine max protein DETOXIFICATION 41 (LOC100811871), mRNA	Q9LYT3	Protein DETOXIFICATION 41	SPCC4B3.13	MatE	MatE. The MatE domain	K03327	TC.MATE, SLC47A, norM, mdtK, dinF; multidrug resistance protein, MATE family
	Glyma.14G038600	57	60	44	28.4892	5	8	5	7.73876	2.9521	4.97e-08	6e-06	up	yes	protein_coding	hypothetical protein GLYMA_14G038600 [Glycine max]	gi|955362591|ref|XM_006595722.2|	1212	0	PREDICTED: Glycine max uncharacterized LOC102662550 (LOC102662550), mRNA	.	.	.	PGG	Domain of unknown function. The PGG domain is named for the highly conserved sequence motif found at the startt of the domain. The function is not known.	.	.
	Glyma.14G043700	108	83	103	64.7651	30	35	46	2.24985	1.16983	0.000251014	0.00934029	up	yes	protein_coding	PREDICTED: UDP-glycosyltransferase 92A1-like [Glycine max]	gi|224922991|gb|AC235227.1|	2048	0	Glycine max strain Williams 82 clone GM_WBb0025G03, complete sequence	Q9LXV0	UDP-glycosyltransferase 92A1	.	UDPGT	UDP-glucoronosyl and UDP-glucosyl transferase.	.	.
	Glyma.14G051000	148	114	145	194.803	204	175	366	0.46637	-1.10045	0.000143088	0.00596632	down	yes	protein_coding	PREDICTED: GDSL esterase/lipase At2g42990-like [Glycine max]	gi|955362136|ref|XM_003545566.3|	1377	0	PREDICTED: Glycine max GDSL esterase/lipase At2g42990-like (LOC100805486), mRNA	Q67ZI9	GDSL esterase/lipase At2g42990	all3634	Lipase_GDSL	GDSL-like Lipase/Acylhydrolase.	.	.
	Glyma.14G051100	3	6	9	35.4899	65	33	86	0.0819487	-3.60913	5.51e-11	1.3e-08	down	yes	protein_coding	hypothetical protein glysoja_032080 [Glycine soja]	.	.	.	.	.	.	.	DUF1837	Domain of unknown function (DUF1837). This family of proteins are functionally uncharacterized.	.	.
	Glyma.14G053100	59	159	22	42.0078	1	5	4	22.2852	4.47801	1.14e-08	1.61e-06	up	yes	protein_coding	hypothetical protein GLYMA_14G053100 [Glycine max]	gi|255646002|gb|BT098267.1|	638	0	Soybean clone JCVI-FLGm-12A18 unknown mRNA	.	.	.	ICE2	ICE2. ICE2 is a fungal ER protein which has been shown to play an important role in forming/maintaining the cortical ER. It has also bee identified as a protein which is necessary for nuclear inner membrane targeting.	.	.
	Glyma.14G055000	163	217	167	114.02	46	65	48	2.96672	1.56887	5.97e-07	5.35e-05	up	yes	protein_coding	hypothetical protein GLYMA_14G055000 [Glycine max]	gi|955364292|ref|XR_001384705.1|	1228	0	PREDICTED: Glycine max uncharacterized LOC100780832 (LOC100780832), transcript variant X2, ncRNA	F4ISQ7	DNA topoisomerase 3-beta	.	Topoisom_bac	DNA topoisomerase. This subfamily of topoisomerase is divided on the basis that these enzymes preferentially relax negatively supercoiled DNA, from a 5' phospho- tyrosine linkage in the enzyme-DNA covalent intermediate and has high affinity for single stranded DNA.	K03165	TOP3; DNA topoisomerase III [EC:5.99.1.2]
	Glyma.14G055600	126	93	35	43.3779	6	6	1	17.3335	4.11549	5.94e-10	1.09e-07	up	yes	protein_coding	hypothetical protein GLYMA_14G055600 [Glycine max]	gi|955364918|ref|XM_014767209.1|	1009	0	PREDICTED: Glycine max B3 domain-containing protein REM20-like (LOC100810634), transcript variant X1, mRNA	.	.	.	B3	B3 DNA binding domain. This is a family of plant transcription factors with various roles in development, the aligned region corresponds the B3 DNA binding domain as described in this domain is found in VP1/AB13 transcription factors. Some proteins also have a second AP2 DNA binding domain pfam00847 such as RAV1. DNA binding activity was demonstrated by.	.	.
	Glyma.14G057200	7	14	6	4.34032	0	0	0	43.3496	5.43795	0.00048431	0.0156835	up	yes	protein_coding	PREDICTED: sister chromatid cohesion 1 protein 1-like [Glycine max]	gi|955362600|ref|XM_006595792.2|	1953	0	PREDICTED: Glycine max sister chromatid cohesion 1 protein 1-like (LOC100815989), mRNA	Q9S7T7	Sister chromatid cohesion 1 protein 1	.	Rad21_Rec8_N	N terminus of Rad21 / Rec8 like protein. This family represents a conserved N-terminal region found in eukaryotic cohesins of the Rad21, Rec8 and Scc1 families. Members of this family mediate sister chromatid cohesion during mitosis and meiosis, as part of the cohesin complex. Cohesion is necessary for homologous recombination (including double-strand break repair) and correct chromatid segregati…	K06670	SCC1, MCD1, RAD21; cohesin complex subunit SCC1
	Glyma.14G064600	953	878	741	1237.83	1866	1229	1558	0.478029	-1.06483	1.3e-05	0.000786264	down	yes	protein_coding	PREDICTED: cucumisin [Glycine max]	gi|955364667|ref|XM_006595818.2|	2571	0	PREDICTED: Glycine max cucumisin (LOC100793805), transcript variant X2, mRNA	Q39547	Cucumisin	BS_vpr	Peptidase_S8	Subtilase family. Subtilases are a family of serine proteases. They appear to have independently and convergently evolved an Asp/Ser/His catalytic triad, like that found in the trypsin serine proteases (see pfam00089). Structure is an alpha/beta fold containing a 7-stranded parallel beta sheet, order 2314567.	.	.
	Glyma.14G066500	0	0	0	6.63945	14	9	14	0.0126686	-6.3026	8.81e-06	0.000561601	down	yes	protein_coding	PREDICTED: uncharacterized protein LOC102660217 [Glycine max]	gi|955363296|ref|XM_006595833.2|	711	0	PREDICTED: Glycine max uncharacterized LOC102660217 (LOC102660217), mRNA	O80942	Zinc finger protein 10	.	zf-C2H2_4	C2H2-type zinc finger. This family contains a number of divergent C2H2 type zinc fingers.	.	.
	Glyma.14G070800	807	1385	354	417.732	0	0	0	4205.25	12.038	1.39e-14	6.02e-12	up	yes	protein_coding	PREDICTED: peroxidase 9-like [Glycine max] (过氧化物酶)	gi|955363260|ref|XM_003545217.3|	1335	0	PREDICTED: Glycine max peroxidase 9-like (LOC100795020), mRNA	Q96512	Peroxidase 9	.	peroxidase	Peroxidase.	K00430	E1.11.1.7; peroxidase [EC:1.11.1.7]
	Glyma.14G071100	315	334	177	182.307	88	81	114	2.58695	1.37125	5.19e-05	0.00254375	up	yes	protein_coding	PREDICTED: transmembrane protein 136-like isoform X1 [Glycine max]	gi|955364542|ref|XM_006595857.2|	1124	0	PREDICTED: Glycine max transmembrane protein 136-like (LOC100789395), transcript variant X1, mRNA	.	.	.	TRAM_LAG1_CLN8	TLC domain.	.	.
	Glyma.14G072700	1	5	9	14.5581	30	14	25	0.178322	-2.48745	0.000387459	0.0130985	down	yes	protein_coding	hypothetical protein GLYMA_14G072700 [Glycine max]	gi|351724974|ref|NM_001251683.1|	1209	0	Glycine max dihydroflavonol-4-reductase DFR1 (LOC548087), mRNA	Q84KP0	Bifunctional dihydroflavonol 4-reductase/flavanone 4-reductase	SA0317	Epimerase	NAD dependent epimerase/dehydratase family. This family of proteins utilize NAD as a cofactor. The proteins in this family use nucleotide-sugar substrates for a variety of chemical reactions.	.	.
	Glyma.14G077300	20086	23259	4325	8203.04	421	815	658	23.0499	4.52669	1.69e-08	2.27e-06	up	yes	protein_coding	PREDICTED: pathogenesis-related protein 5-like [Glycine max]	gi|955362406|ref|XM_003545240.3|	958	0	PREDICTED: Glycine max pathogenesis-related protein 5-like (LOC100808830), mRNA	P28493	Pathogenesis-related protein 5	.	Thaumatin	Thaumatin family.	.	.
[truncated: 425 more rows]
